# Supplementary material for: Transciptome Analysis of the Gill and Swimbladder of Takifugu rubripes by RNA-Seq
Source: PLoS One. 2014 Jan 16;9(1):e85505. doi: 10.1371/journal.pone.0085505 (PMC3894188; doi:10.1371/journal.pone.0085505)
Supplement: Table S1 — The list of of gene annotation information. (XLS) [file pone.0085505.s001.xls]

## Sheet: Sheet2
The list of gene annotation infermaion (note: s, the genes expressed in swimbladder; g, the genes expressed in gill
Gene ID	Gene name		g
ENSTRUG00000018673	NADH dehydrogenase subunit 1 [Source:RefSeq peptide;Acc:NP_694915]		g
ENSTRUG00000018674	NADH dehydrogenase subunit 2 [Source:RefSeq peptide;Acc:NP_694916]		g
ENSTRUG00000018675	cytochrome c oxidase subunit I [Source:RefSeq peptide;Acc:NP_694917]		g
ENSTRUG00000018676	cytochrome c oxidase subunit II [Source:RefSeq peptide;Acc:NP_694918]		g
ENSTRUG00000018677	ATP synthase F0 subunit 8 [Source:RefSeq peptide;Acc:NP_694919]		g
ENSTRUG00000018678	ATP synthase F0 subunit 6 [Source:RefSeq peptide;Acc:NP_694920]		g
ENSTRUG00000018679	cytochrome c oxidase subunit III [Source:RefSeq peptide;Acc:NP_694921]		g
ENSTRUG00000018680	NADH dehydrogenase subunit 3 [Source:RefSeq peptide;Acc:NP_694922]
ENSTRUG00000018681	NADH dehydrogenase subunit 4L [Source:RefSeq peptide;Acc:NP_694923]		g
ENSTRUG00000018682	NADH dehydrogenase subunit 4 [Source:RefSeq peptide;Acc:NP_694924]		g
ENSTRUG00000018683	NADH dehydrogenase subunit 5 [Source:RefSeq peptide;Acc:NP_694925]		g
ENSTRUG00000018684	NADH dehydrogenase subunit 6 [Source:RefSeq peptide;Acc:NP_694926]		g
ENSTRUG00000018685	cytochrome b [Source:RefSeq peptide;Acc:NP_694927]		g
ENSTRUG00000003702	forkhead box B1 [Source:HGNC Symbol;Acc:3799]
ENSTRUG00000003740	general transcription factor IIA, 2, 12kDa [Source:HGNC Symbol;Acc:4647]		g
ENSTRUG00000003845	zinc finger protein 395 [Source:HGNC Symbol;Acc:18737]		g
ENSTRUG00000004024	progestin and adipoQ receptor family member VIII [Source:HGNC Symbol;Acc:15708]
ENSTRUG00000004274	stathmin-like 4 [Source:HGNC Symbol;Acc:16078]		g
ENSTRUG00000004290	GPN-loop GTPase 1 [Source:HGNC Symbol;Acc:17030]		g
ENSTRUG00000004599	glycosyltransferase-like 1B [Source:HGNC Symbol;Acc:16522]		g
ENSTRUG00000005324	BR serine/threonine kinase 2 [Source:HGNC Symbol;Acc:11405]		g
ENSTRUG00000005851	Ras association (RalGDS/AF-6) domain family (N- terminal) member 7 [Source:HGNC Symbol;Acc:1166]		g
ENSTRUG00000005946	phosphodiesterase 6H, cGMP-specific, cone, gamma [Source:HGNC Symbol;Acc:8790]
ENSTRUG00000006508	SH3 and multiple ankyrin repeat domains 2 [Source:HGNC Symbol;Acc:14295]		g
ENSTRUG00000007235	cortactin [Source:HGNC Symbol;Acc:3338]		g
ENSTRUG00000007699	protein tyrosine phosphatase, receptor type, f polypeptide (PTPRF), interacting protein (liprin), alpha 1 [Source:HGNC Symbol;Acc:9245]	s	g
ENSTRUG00000008070	ADP-ribosylation factor GTPase activating protein 2 [Source:HGNC Symbol;Acc:13504]	s	g
ENSTRUG00000008505	peroxisomal biogenesis factor 16 [Source:HGNC Symbol;Acc:8857]	s	g
ENSTRUG00000008686	cysteinyl-tRNA synthetase [Source:HGNC Symbol;Acc:1493]	s	g
ENSTRUG00000009047	cyclin B2 [Source:HGNC Symbol;Acc:1580]	s	g
ENSTRUG00000009494	lactase-like [Source:HGNC Symbol;Acc:15583]		g
ENSTRUG00000009567	DIS3 mitotic control homolog (S. cerevisiae)-like [Source:HGNC Symbol;Acc:28698]	s	g
ENSTRUG00000009956	multiple EGF-like-domains 11 [Source:HGNC Symbol;Acc:29635]	s	g
ENSTRUG00000010609	death-associated protein kinase 2 [Source:HGNC Symbol;Acc:2675]	s	g
ENSTRUG00000010716	HECT and RLD domain containing E3 ubiquitin protein ligase family member 1 [Source:HGNC Symbol;Acc:4867]	s	g
ENSTRUG00000010939	tetraspanin 18 [Source:HGNC Symbol;Acc:20660]
ENSTRUG00000011027	CD82 molecule [Source:HGNC Symbol;Acc:6210]	s	g
ENSTRUG00000011134	ubiquitin-conjugating enzyme E2G 1 [Source:HGNC Symbol;Acc:12482]
ENSTRUG00000011147	cyclin B2 [Source:HGNC Symbol;Acc:1580]	s	g
ENSTRUG00000011443	suppressor of variegation 4-20 homolog 1 (Drosophila) [Source:HGNC Symbol;Acc:24283]	s	g
ENSTRUG00000011626	polymerase (DNA directed), epsilon 3, accessory subunit [Source:HGNC Symbol;Acc:13546]	s	g
ENSTRUG00000011672	ribosomal protein L12 [Source:HGNC Symbol;Acc:10302]	s	g
ENSTRUG00000019457	Small nucleolar RNA SNORA65 [Source:RFAM;Acc:RF00302]	s	g
ENSTRUG00000019453	Small nucleolar RNA SNORA65 [Source:RFAM;Acc:RF00302]	s	g
ENSTRUG00000011767	potassium voltage-gated channel, subfamily G, member 4 [Source:HGNC Symbol;Acc:19697]	s	g
ENSTRUG00000011870	NAD(P)H dehydrogenase, quinone 1 [Source:HGNC Symbol;Acc:2874]	s	g
ENSTRUG00000011975	Interleukin-17C-2 [Source:UniProtKB/TrEMBL;Acc:D4AHP5]		g
ENSTRUG00000011981	KIAA0895-like [Source:HGNC Symbol;Acc:34408]	s	g
ENSTRUG00000012041	casein kinase 2, alpha prime polypeptide [Source:HGNC Symbol;Acc:2459]	s	g
ENSTRUG00000012157	zinc finger protein 319 [Source:HGNC Symbol;Acc:13644]	s	g
ENSTRUG00000012196	junctophilin 3 [Source:HGNC Symbol;Acc:14203]	s
ENSTRUG00000012282	proteasome (prosome, macropain) 26S subunit, non- ATPase, 13 [Source:HGNC Symbol;Acc:9558]	s	g
ENSTRUG00000012446	sirtuin 3 [Source:HGNC Symbol;Acc:14931]	s	g
ENSTRUG00000012466	dopamine receptor D4 [Source:HGNC Symbol;Acc:3025]	s
ENSTRUG00000012591	cathepsin D1 [Source:RefSeq peptide;Acc:NP_001072052]	s	g
ENSTRUG00000012983	zinc finger protein 408 [Source:HGNC Symbol;Acc:20041]	s	g
ENSTRUG00000012986	aggrecan [Source:HGNC Symbol;Acc:319]		g
ENSTRUG00000013135	diphosphoinositol pentakisphosphate kinase 1 [Source:HGNC Symbol;Acc:29023]	s	g
ENSTRUG00000013325	microtubule-associated protein 1A [Source:HGNC Symbol;Acc:6835]	s
ENSTRUG00000013399	tumor protein p53 binding protein 1 [Source:HGNC Symbol;Acc:11999]	s	g
ENSTRUG00000013486	tubulin, gamma complex associated protein 4 [Source:HGNC Symbol;Acc:16691]	s	g
ENSTRUG00000013646	CDKN2A interacting protein [Source:HGNC Symbol;Acc:24325]	s	g
ENSTRUG00000013661	CART prepropeptide [Source:HGNC Symbol;Acc:24323]	s	g
ENSTRUG00000013665	IQ motif containing GTPase activating protein 1 [Source:HGNC Symbol;Acc:6110]	s	g
ENSTRUG00000014106	CREB regulated transcription coactivator 3 [Source:HGNC Symbol;Acc:26148]	s	g
ENSTRUG00000014331	ADAMTS-like 5 [Source:HGNC Symbol;Acc:27912]	s	g
ENSTRUG00000014342	serine incorporator 4 [Source:HGNC Symbol;Acc:32237]	s	g
ENSTRUG00000014436	chromosome 15 open reading frame 63 [Source:HGNC Symbol;Acc:18418]	s	g
ENSTRUG00000014459	microfibrillar-associated protein 1 [Source:HGNC Symbol;Acc:7032]	s	g
ENSTRUG00000014499	HD domain containing 3 [Source:HGNC Symbol;Acc:30522]	s	g
ENSTRUG00000014506	vacuolar protein sorting 33 homolog B (yeast) [Source:HGNC Symbol;Acc:12712]	s	g
ENSTRUG00000014588	protein regulator of cytokinesis 1 [Source:HGNC Symbol;Acc:9341]	s	g
ENSTRUG00000014669	NADH dehydrogenase (ubiquinone) Fe-S protein 3, 30kDa (NADH-coenzyme Q reductase) [Source:HGNC Symbol;Acc:7710]	s	g
ENSTRUG00000014696	C1q and tumor necrosis factor related protein 4 [Source:HGNC Symbol;Acc:14346]		g
ENSTRUG00000014710	astacin like metallo-protease [Source:RefSeq peptide;Acc:NP_001072094]		g
ENSTRUG00000014815	ATPase, H+ transporting, lysosomal 38kDa, V0 subunit d1 [Source:HGNC Symbol;Acc:13724]	s	g
ENSTRUG00000014847	forkhead box R1 [Source:HGNC Symbol;Acc:29980]	s
ENSTRUG00000014861	troponin T type 3 (skeletal, fast) [Source:HGNC Symbol;Acc:11950]	s	g
ENSTRUG00000014891	myoblast determination protein 2 [Source:RefSeq peptide;Acc:NP_001035151]		g
ENSTRUG00000014925	otogelin [Source:HGNC Symbol;Acc:8516]
ENSTRUG00000014985	anterior pharynx defective 1 homolog B (C. elegans) [Source:HGNC Symbol;Acc:24080]	s	g
ENSTRUG00000015041	troponin I type 2 (skeletal, fast) [Source:HGNC Symbol;Acc:11946]	s	g
ENSTRUG00000015083	golgi glycoprotein 1 [Source:HGNC Symbol;Acc:4316]	s	g
ENSTRUG00000015184	protein kinase C and casein kinase substrate in neurons 3 [Source:HGNC Symbol;Acc:8572]	s	g
ENSTRUG00000015220	ERO1-like (S. cerevisiae) [Source:HGNC Symbol;Acc:13280]	s	g
ENSTRUG00000015367	GTP cyclohydrolase 1 [Source:HGNC Symbol;Acc:4193]	s	g
ENSTRUG00000015390	WD repeat and HMG-box DNA binding protein 1 [Source:HGNC Symbol;Acc:23170]	s	g
ENSTRUG00000015433	suppressor of cytokine signaling 4 [Source:RefSeq peptide;Acc:NP_001116337]	s	g
ENSTRUG00000015436	DENN/MADD domain containing 4A [Source:HGNC Symbol;Acc:24321]	s	g
ENSTRUG00000015482	solute carrier family 24 (sodium/potassium/calcium exchanger), member 1 [Source:HGNC Symbol;Acc:10975]
ENSTRUG00000015510	protein tyrosine phosphatase-like A domain containing 1 [Source:HGNC Symbol;Acc:24175]	s	g
ENSTRUG00000015561	solute carrier family 22, member 18 [Source:HGNC Symbol;Acc:10964]	s	g
ENSTRUG00000015637	stimulated by retinoic acid gene 6 homolog (mouse) [Source:HGNC Symbol;Acc:30650]	s
ENSTRUG00000015686	metallophosphoesterase domain containing 2 [Source:HGNC Symbol;Acc:1180]	s	g
ENSTRUG00000015707	zinc finger, DHHC-type containing 13 [Source:HGNC Symbol;Acc:18413]	s	g
ENSTRUG00000015766	cysteine and glycine-rich protein 3 (cardiac LIM protein) [Source:HGNC Symbol;Acc:2472]	s	g
ENSTRUG00000015792	E2F transcription factor 8 [Source:HGNC Symbol;Acc:24727]	s	g
ENSTRUG00000015822	neuron navigator 2 [Source:HGNC Symbol;Acc:15997]	s	g
ENSTRUG00000015886	developing brain homeobox 1 [Source:HGNC Symbol;Acc:33185]	s	g
ENSTRUG00000015893	HIV-1 Tat interactive protein 2, 30kDa [Source:HGNC Symbol;Acc:16637]	s	g
ENSTRUG00000015904	protein arginine methyltransferase 3 [Source:HGNC Symbol;Acc:30163]	s	g
ENSTRUG00000015944	solute carrier family 6 (neurotransmitter transporter, glycine), member 5 [Source:HGNC Symbol;Acc:11051]
ENSTRUG00000018958	Small nucleolar RNA SNORD67 [Source:RFAM;Acc:RF00573]		g
ENSTRUG00000016115	low density lipoprotein receptor-related protein 4 [Source:HGNC Symbol;Acc:6696]	s	g
ENSTRUG00000016179	mitogen-activated protein kinase 8 interacting protein 1 [Source:HGNC Symbol;Acc:6882]	s	g
ENSTRUG00000016194	carbohydrate (keratan sulfate Gal-6) sulfotransferase 1 [Source:HGNC Symbol;Acc:1969]	s	g
ENSTRUG00000016196	solute carrier family 35, member C1 [Source:HGNC Symbol;Acc:20197]	s	g
ENSTRUG00000016200	peptidase domain containing associated with muscle regeneration 1 [Source:HGNC Symbol;Acc:24554]	s	g
ENSTRUG00000016239	solute carrier family 1 (glial high affinity glutamate transporter), member 2 [Source:HGNC Symbol;Acc:10940]
ENSTRUG00000016253	APAF1 interacting protein [Source:HGNC Symbol;Acc:17581]	s	g
ENSTRUG00000016255	leucine rich repeat containing 4C [Source:HGNC Symbol;Acc:29317]
ENSTRUG00000016257	hydroxysteroid (17-beta) dehydrogenase 12 [Source:HGNC Symbol;Acc:18646]	s	g
ENSTRUG00000016281	tetratricopeptide repeat domain 17 [Source:HGNC Symbol;Acc:25596]	s	g
ENSTRUG00000016306	TNF receptor-associated factor 6, E3 ubiquitin protein ligase [Source:HGNC Symbol;Acc:12036]	s	g
ENSTRUG00000016316	transient receptor potential cation channel, subfamily M, member 5 [Source:HGNC Symbol;Acc:14323]	s	g
ENSTRUG00000016350	cyclin-dependent kinase inhibitor 1A (p21, Cip1) [Source:HGNC Symbol;Acc:1784]	s
ENSTRUG00000016351	potassium voltage-gated channel, KQT-like subfamily, member 1 [Source:HGNC Symbol;Acc:6294]	s
ENSTRUG00000016358	leucine rich repeat and Ig domain containing 1 [Source:HGNC Symbol;Acc:21205]
ENSTRUG00000016360	leucine zipper protein 2 [Source:HGNC Symbol;Acc:23206]	s
ENSTRUG00000016362	fin bud initiation factor homolog (zebrafish) [Source:HGNC Symbol;Acc:33747]	s	g
ENSTRUG00000016364	butyrobetaine (gamma), 2-oxoglutarate dioxygenase (gamma-butyrobetaine hydroxylase) 1 [Source:HGNC Symbol;Acc:964]	s	g
ENSTRUG00000016367	MAP-kinase activating death domain [Source:HGNC Symbol;Acc:6766]	s	g
ENSTRUG00000016403	nuclear receptor subfamily 1, group H, member 3 [Source:HGNC Symbol;Acc:7966]	s	g
ENSTRUG00000016424	ADP-ribosylation factor-like 14 effector protein [Source:HGNC Symbol;Acc:26798]	s	g
ENSTRUG00000016426	Follicle stimulating hormone beta-subunit [Source:UniProtKB/TrEMBL;Acc:B2GVL9]	s
ENSTRUG00000016428	potassium voltage-gated channel, shaker-related subfamily, member 4 [Source:HGNC Symbol;Acc:6222]	s	g
ENSTRUG00000016437	CD151 molecule (Raph blood group) [Source:HGNC Symbol;Acc:1630]	s	g
ENSTRUG00000016447	transmembrane protein 138 [Source:HGNC Symbol;Acc:26944]		g
ENSTRUG00000016450	tetratricopeptide repeat domain 18 [Source:HGNC Symbol;Acc:30726]
ENSTRUG00000016472	CHRNA7 (cholinergic receptor, nicotinic, alpha 7, exons 5-10) and FAM7A (family with sequence similarity 7A, exons A-E) fusion [Source:HGNC Symbol;Acc:15781]	s	g
ENSTRUG00000016488	thyroid hormone receptor interactor 4 [Source:HGNC Symbol;Acc:12310]	s	g
ENSTRUG00000016496	GRAM domain containing 2 [Source:HGNC Symbol;Acc:27287]	s	g
ENSTRUG00000016498	SUMO/sentrin specific peptidase family member 8 [Source:HGNC Symbol;Acc:22992]	s	g
ENSTRUG00000016502	myosin IXA [Source:HGNC Symbol;Acc:7608]	s	g
ENSTRUG00000016531	secretory carrier membrane protein 2 [Source:HGNC Symbol;Acc:10564]	s	g
ENSTRUG00000016534	Bardet-Biedl syndrome 4 [Source:HGNC Symbol;Acc:969]	s	g
ENSTRUG00000016549	neogenin 1 [Source:HGNC Symbol;Acc:7754]	s	g
ENSTRUG00000016594	sorting nexin 1 [Source:HGNC Symbol;Acc:11172]	s	g
ENSTRUG00000016599	casein kinase 1, gamma 1 [Source:HGNC Symbol;Acc:2454]	s	g
ENSTRUG00000018866	U4 spliceosomal RNA [Source:RFAM;Acc:RF00015]	s	g
ENSTRUG00000016618	cytoplasmic polyadenylation element binding protein 1 [Source:HGNC Symbol;Acc:21744]	s	g
ENSTRUG00000016625	RNA binding protein with multiple splicing 2 [Source:HGNC Symbol;Acc:19098]	s	g
ENSTRUG00000016631	proteasome (prosome, macropain) subunit, alpha type, 4 [Source:HGNC Symbol;Acc:9533]	s	g
ENSTRUG00000016638	solute carrier family 25, member 44 [Source:HGNC Symbol;Acc:29036]	s	g
ENSTRUG00000016640	cellular retinoic acid binding protein 1 [Source:HGNC Symbol;Acc:2338]	s	g
ENSTRUG00000016648	SIN3 transcription regulator homolog A (yeast) [Source:HGNC Symbol;Acc:19353]	s	g
ENSTRUG00000016670	transaldolase 1 [Source:HGNC Symbol;Acc:11559]	s	g
ENSTRUG00000016677	tetraspanin 4 [Source:HGNC Symbol;Acc:11859]	s	g
ENSTRUG00000016682	damage-specific DNA binding protein 1, 127kDa [Source:HGNC Symbol;Acc:2717]	s	g
ENSTRUG00000016705	ceroid-lipofuscinosis, neuronal 6, late infantile, variant [Source:HGNC Symbol;Acc:2077]	s	g
ENSTRUG00000016707	calmodulin-like 4 [Source:HGNC Symbol;Acc:18445]	s	g
ENSTRUG00000016709	ADAM metallopeptidase with thrombospondin type 1 motif, 7 [Source:HGNC Symbol;Acc:223]	s	g
ENSTRUG00000016742	integrin, alpha 11 [Source:HGNC Symbol;Acc:6136]	s	g
ENSTRUG00000016762	coronin, actin binding protein, 2B [Source:HGNC Symbol;Acc:2256]	s	g
ENSTRUG00000016771	acidic (leucine-rich) nuclear phosphoprotein 32 family, member D [Source:HGNC Symbol;Acc:16676]	s	g
ENSTRUG00000016781	glucuronic acid epimerase [Source:HGNC Symbol;Acc:17855]	s	g
ENSTRUG00000016784	progestin and adipoQ receptor family member V [Source:HGNC Symbol;Acc:29645]	s	g
ENSTRUG00000016789	kinesin family member 23 [Source:HGNC Symbol;Acc:6392]	s	g
ENSTRUG00000016796	transducin-like enhancer of split 3 [Source:RefSeq peptide;Acc:NP_001032949]	s	g
ENSTRUG00000016819	uveal autoantigen with coiled-coil domains and ankyrin repeats [Source:HGNC Symbol;Acc:15947]	s	g
ENSTRUG00000016843	protein inhibitor of activated STAT, 1 [Source:HGNC Symbol;Acc:2752]	s	g
ENSTRUG00000016849	SKI family transcriptional corepressor 1 [Source:HGNC Symbol;Acc:21326]
ENSTRUG00000016851	mitogen-activated protein kinase kinase 5 [Source:HGNC Symbol;Acc:6845]	s	g
ENSTRUG00000016858	SMAD family member 3 [Source:HGNC Symbol;Acc:6769]	s	g
ENSTRUG00000016863	SMAD family member 6 [Source:HGNC Symbol;Acc:6772]	s	g
ENSTRUG00000016873	transmembrane protein 208 [Source:HGNC Symbol;Acc:25015]	s	g
ENSTRUG00000016874	Zinc transporter ZIP1 [Source:UniProtKB/Swiss- Prot;Acc:Q6QQT1]	s	g
ENSTRUG00000016880	retinaldehyde binding protein 1 [Source:HGNC Symbol;Acc:10024]
ENSTRUG00000016883	abhydrolase domain containing 2 [Source:HGNC Symbol;Acc:18717]	s	g
ENSTRUG00000016888	milk fat globule-EGF factor 8 protein [Source:HGNC Symbol;Acc:7036]	s	g
ENSTRUG00000016895	hyaluronan and proteoglycan link protein 3 [Source:HGNC Symbol;Acc:21446]		g
ENSTRUG00000016900	solute carrier family 30 (zinc transporter), member 4 [Source:HGNC Symbol;Acc:11015]	s	g
ENSTRUG00000016908	chromosome 15 open reading frame 48 [Source:HGNC Symbol;Acc:29898]	s	g
ENSTRUG00000016910	spermatogenesis associated 5-like 1 [Source:HGNC Symbol;Acc:28762]	s	g
ENSTRUG00000016918	DTW domain containing 1 [Source:HGNC Symbol;Acc:30926]	s	g
ENSTRUG00000016919	fibroblast growth factor 7 [Source:HGNC Symbol;Acc:3685]	s	g
ENSTRUG00000016921	COP9 constitutive photomorphogenic homolog subunit 2 (Arabidopsis) [Source:HGNC Symbol;Acc:30747]	s	g
ENSTRUG00000016925	SECIS binding protein 2-like [Source:HGNC Symbol;Acc:28997]	s	g
ENSTRUG00000016929	fibrillin 1 [Source:HGNC Symbol;Acc:3603]	s	g
ENSTRUG00000016958	deoxyuridine triphosphatase [Source:HGNC Symbol;Acc:3078]	s	g
ENSTRUG00000016959	solute carrier family 12 (sodium/potassium/chloride transporters), member 1 [Source:HGNC Symbol;Acc:10910]	s
ENSTRUG00000016965	cortexin 2 [Source:HGNC Symbol;Acc:31109]	s
ENSTRUG00000016967	myelin expression factor 2 [Source:HGNC Symbol;Acc:17940]	s	g
ENSTRUG00000016972	solute carrier family 24, member 5 [Source:HGNC Symbol;Acc:20611]	s
ENSTRUG00000016973	ring finger protein 128, E3 ubiquitin protein ligase [Source:HGNC Symbol;Acc:21153]	s	g
ENSTRUG00000016974	sema domain, transmembrane domain (TM), and cytoplasmic domain, (semaphorin) 6D [Source:HGNC Symbol;Acc:16770]	s	g
ENSTRUG00000016976	Dmx-like 2 [Source:HGNC Symbol;Acc:2938]	s	g
ENSTRUG00000016983	gliomedin [Source:HGNC Symbol;Acc:29514]	s	g
ENSTRUG00000016986	cytochrome P450, family 19, subfamily A, polypeptide 1 [Source:HGNC Symbol;Acc:2594]
ENSTRUG00000016995	tumor necrosis factor, alpha-induced protein 8-like 3 [Source:HGNC Symbol;Acc:20620]	s	g
ENSTRUG00000016996	secretogranin III [Source:HGNC Symbol;Acc:13707]	s	g
ENSTRUG00000017004	LysM, putative peptidoglycan-binding, domain containing 2 [Source:HGNC Symbol;Acc:28571]	s	g
ENSTRUG00000017006	tropomodulin 2 (neuronal) [Source:HGNC Symbol;Acc:11872]	s	g
ENSTRUG00000017010	Leo1, Paf1/RNA polymerase II complex component, homolog (S. cerevisiae) [Source:HGNC Symbol;Acc:30401]	s	g
ENSTRUG00000017013	mitogen-activated protein kinase 6 [Source:HGNC Symbol;Acc:6879]	s	g
ENSTRUG00000017017	ubiquitin specific peptidase 50 [Source:HGNC Symbol;Acc:20079]
ENSTRUG00000017019	ubiquitin specific peptidase 8 [Source:HGNC Symbol;Acc:12631]	s	g
ENSTRUG00000017023	histidine decarboxylase [Source:HGNC Symbol;Acc:4855]
ENSTRUG00000017025	solute carrier family 27 (fatty acid transporter), member 2 [Source:HGNC Symbol;Acc:10996]	s	g
ENSTRUG00000017029	immunoglobulin-like domain containing receptor 2 [Source:HGNC Symbol;Acc:18131]	s	g
ENSTRUG00000017031	glycoprotein A33 (transmembrane) [Source:HGNC Symbol;Acc:4445]	s	g
ENSTRUG00000017034	gastrin-releasing peptide receptor [Source:HGNC Symbol;Acc:4609]		g
ENSTRUG00000017036	c-fos induced growth factor (vascular endothelial growth factor D) [Source:HGNC Symbol;Acc:3708]
ENSTRUG00000017038	pirin (iron-binding nuclear protein) [Source:HGNC Symbol;Acc:30048]	s	g
ENSTRUG00000017046	Nance-Horan syndrome (congenital cataracts and dental anomalies) [Source:HGNC Symbol;Acc:7820]
ENSTRUG00000017049	sex comb on midleg-like 2 (Drosophila) [Source:HGNC Symbol;Acc:10581]	s	g
ENSTRUG00000017053	Serine-threonine kinase 9 [Source:UniProtKB/TrEMBL;Acc:Q9W6R6]
ENSTRUG00000017057	Retinoschisin [Source:UniProtKB/Swiss- Prot;Acc:Q9W6R5]	s
ENSTRUG00000017060	protein phosphatase, EF-hand calcium binding domain 1 [Source:HGNC Symbol;Acc:9243]		g
ENSTRUG00000017068	kelch-like 10 (Drosophila) [Source:HGNC Symbol;Acc:18829]
ENSTRUG00000017069	kelch-like 10 (Drosophila) [Source:HGNC Symbol;Acc:18829]
ENSTRUG00000017072	phosphorylase kinase, alpha 2 (liver) [Source:HGNC Symbol;Acc:8926]	s	g
ENSTRUG00000017087	19 kDa Golgi adaptor protein adaptin [Source:UniProtKB/TrEMBL;Acc:Q9W6R0]	s	g
ENSTRUG00000017089	U2 small nuclear ribonucleoprotein auxiliary factor subunit-related protein [Source:UniProtKB/TrEMBL;Acc:Q9W6Q9]	s	g
ENSTRUG00000017092	transmembrane 6 superfamily member 1 [Source:HGNC Symbol;Acc:11860]	s	g
ENSTRUG00000017094	BTB (POZ) domain containing 1 [Source:HGNC Symbol;Acc:1120]	s	g
ENSTRUG00000017096	homer homolog 2 (Drosophila) [Source:HGNC Symbol;Acc:17513]	s	g
ENSTRUG00000017098	WAS protein homolog associated with actin, golgi membranes and microtubules [Source:HGNC Symbol;Acc:30493]	s	g
ENSTRUG00000017105	fibronectin type III and SPRY domain containing 2 [Source:HGNC Symbol;Acc:18024]	s	g
ENSTRUG00000019361	Small Cajal body specific RNA 15 [Source:RFAM;Acc:RF00426]	s	g
ENSTRUG00000017107	phosphodiesterase 8A [Source:HGNC Symbol;Acc:8793]	s	g
ENSTRUG00000017109	glycine amidinotransferase (L-arginine:glycine amidinotransferase) [Source:HGNC Symbol;Acc:4175]	s
ENSTRUG00000017113	solute carrier family 27 (fatty acid transporter), member 2 [Source:HGNC Symbol;Acc:10996]	s	g
ENSTRUG00000017115	immunoglobulin-like domain containing receptor 1 [Source:HGNC Symbol;Acc:28741]	s	g
ENSTRUG00000017117	transmembrane protein 39A [Source:HGNC Symbol;Acc:25600]	s	g
ENSTRUG00000017120	protease, serine, 23 [Source:HGNC Symbol;Acc:14370]	s	g
ENSTRUG00000017125	interleukin 18 receptor accessory protein [Source:HGNC Symbol;Acc:5989]	s	g
ENSTRUG00000017126	PEST proteolytic signal containing nuclear protein [Source:HGNC Symbol;Acc:30023]	s	g
ENSTRUG00000017127	serine/threonine kinase 16 [Source:HGNC Symbol;Acc:11394]	s	g
ENSTRUG00000017131	5-aminoimidazole-4-carboxamide ribonucleotide formyltransferase/IMP cyclohydrolase [Source:HGNC Symbol;Acc:794]	s	g
ENSTRUG00000017137	fibronectin 1 [Source:HGNC Symbol;Acc:3778]	s	g
ENSTRUG00000017153	proteasome (prosome, macropain) 26S subunit, non- ATPase, 14 [Source:HGNC Symbol;Acc:16889]	s	g
ENSTRUG00000017155	RNA binding motif, single stranded interacting protein 1 [Source:HGNC Symbol;Acc:9907]	s	g
ENSTRUG00000017160	LY75-CD302 readthrough [Source:HGNC Symbol;Acc:38828]	s	g
ENSTRUG00000017173	membrane-associated ring finger (C3HC4) 7, E3 ubiquitin protein ligase [Source:HGNC Symbol;Acc:17393]	s	g
ENSTRUG00000017174	bromodomain adjacent to zinc finger domain, 2B [Source:HGNC Symbol;Acc:963]	s	g
ENSTRUG00000017181	WD repeat, sterile alpha motif and U-box domain containing 1 [Source:HGNC Symbol;Acc:26697]	s	g
ENSTRUG00000017182	tetratricopeptide repeat, ankyrin repeat and coiled-coil containing 1 [Source:HGNC Symbol;Acc:29364]	s	g
ENSTRUG00000019443	Small nucleolar RNA SNORA31 [Source:RFAM;Acc:RF00322]	s	g
ENSTRUG00000017183	general transcription factor IIF, polypeptide 2, 30kDa [Source:HGNC Symbol;Acc:4653]	s	g
ENSTRUG00000017184	KIAA1704 [Source:HGNC Symbol;Acc:20298]	s	g
ENSTRUG00000017185	excision repair cross-complementing rodent repair deficiency, complementation group 3 [Source:HGNC Symbol;Acc:3435]	s	g
ENSTRUG00000017187	cytochrome P450, family 27, subfamily C, polypeptide 1 [Source:HGNC Symbol;Acc:33480]	s	g
ENSTRUG00000017189	RNA binding motif protein 26 [Source:HGNC Symbol;Acc:20327]	s	g
ENSTRUG00000017190	ring finger protein 219 [Source:HGNC Symbol;Acc:20308]		g
ENSTRUG00000017191	protocadherin 9 [Source:HGNC Symbol;Acc:8661]
ENSTRUG00000017193	protocadherin 20 [Source:HGNC Symbol;Acc:14257]	s	g
ENSTRUG00000017194	tudor domain containing 3 [Source:HGNC Symbol;Acc:20612]	s	g
ENSTRUG00000017195	diaphanous homolog 3 (Drosophila) [Source:HGNC Symbol;Acc:15480]	s	g
ENSTRUG00000017196	protocadherin 17 [Source:HGNC Symbol;Acc:14267]	s	g
ENSTRUG00000017197	NTPase, KAP family P-loop domain containing 1 [Source:HGNC Symbol;Acc:24739]	s	g
ENSTRUG00000017201	F-box and leucine-rich repeat protein 3 [Source:HGNC Symbol;Acc:13599]	s	g
ENSTRUG00000017203	transforming growth factor, beta receptor associated protein 1 [Source:HGNC Symbol;Acc:16836]	s	g
ENSTRUG00000017207	cullin 4A [Source:HGNC Symbol;Acc:2554]	s	g
ENSTRUG00000017211	lysosomal-associated membrane protein 1 [Source:HGNC Symbol;Acc:6499]	s	g
ENSTRUG00000017214	growth hormone regulated TBC protein 1 [Source:HGNC Symbol;Acc:20310]	s	g
ENSTRUG00000017215	ADP-ribosylhydrolase like 1 [Source:HGNC Symbol;Acc:21303]	s	g
ENSTRUG00000017216	DCN1, defective in cullin neddylation 1, domain containing 2 (S. cerevisiae) [Source:HGNC Symbol;Acc:20328]	s	g
ENSTRUG00000017217	transmembrane and coiled-coil domains 3 [Source:HGNC Symbol;Acc:20329]	s	g
ENSTRUG00000017218	G protein-coupled receptor kinase 1 [Source:HGNC Symbol;Acc:10013]
ENSTRUG00000017219	family with sequence similarity 70, member B [Source:HGNC Symbol;Acc:28297]		g
ENSTRUG00000017220	growth arrest-specific 6 [Source:HGNC Symbol;Acc:4168]	s	g
ENSTRUG00000017221	protein S (alpha) [Source:HGNC Symbol;Acc:9456]	s	g
ENSTRUG00000017222	RAS p21 protein activator 3 [Source:HGNC Symbol;Acc:20331]	s	g
ENSTRUG00000017223	tripeptidyl peptidase II [Source:HGNC Symbol;Acc:12016]	s	g
ENSTRUG00000017224	methyltransferase like 21C [Source:HGNC Symbol;Acc:33717]		g
ENSTRUG00000017225	methyltransferase like 21C [Source:HGNC Symbol;Acc:33717]
ENSTRUG00000017227	excision repair cross-complementing rodent repair deficiency, complementation group 5 [Source:HGNC Symbol;Acc:3437]	s	g
ENSTRUG00000017228	basic leucine zipper nuclear factor 1 [Source:HGNC Symbol;Acc:1065]	s	g
ENSTRUG00000017229	tRNA methyltransferase 10 homolog C (S. cerevisiae) [Source:HGNC Symbol;Acc:26022]	s	g
ENSTRUG00000017230	thioredoxin-like 4B [Source:HGNC Symbol;Acc:26041]	s	g
ENSTRUG00000017231	mitochondrial ribosomal protein L16 [Source:HGNC Symbol;Acc:14476]	s	g
ENSTRUG00000017232	G protein-coupled receptor 152 [Source:HGNC Symbol;Acc:23622]	s	g
ENSTRUG00000017233	ephrin-B2 [Source:HGNC Symbol;Acc:3227]		g
ENSTRUG00000018767	fru-mir-17-1 [Source:miRBase;Acc:MI0003231]
ENSTRUG00000017234	glypican 5 [Source:HGNC Symbol;Acc:4453]	s	g
ENSTRUG00000018806	fru-mir-18 [Source:miRBase;Acc:MI0003233]
ENSTRUG00000019120	fru-mir-19a [Source:miRBase;Acc:MI0003235]
ENSTRUG00000018998	fru-mir-19b [Source:miRBase;Acc:MI0003237]
ENSTRUG00000019072	fru-mir-92-2 [Source:miRBase;Acc:MI0003239]		g
ENSTRUG00000017236	LIM domain 7 [Source:HGNC Symbol;Acc:6646]	s	g
ENSTRUG00000017237	potassium channel tetramerisation domain containing 12 [Source:HGNC Symbol;Acc:14678]	s	g
ENSTRUG00000017238	solute carrier family 5 (choline transporter), member 7 [Source:HGNC Symbol;Acc:14025]	s	g
ENSTRUG00000017239	ADP-ribosylation factor-like 6 [Source:HGNC Symbol;Acc:13210]	s	g
ENSTRUG00000017240	EPH receptor A6 [Source:HGNC Symbol;Acc:19296]	s
ENSTRUG00000017241	NOP2/Sun domain family, member 3 [Source:HGNC Symbol;Acc:26208]	s	g
ENSTRUG00000017242	Ras-related associated with diabetes [Source:HGNC Symbol;Acc:10446]	s	g
ENSTRUG00000017243	cadherin 16, KSP-cadherin [Source:HGNC Symbol;Acc:1755]
ENSTRUG00000017244	carbonic anhydrase VII [Source:HGNC Symbol;Acc:1381]	s	g
ENSTRUG00000017245	NEDD8 activating enzyme E1 subunit 1 [Source:HGNC Symbol;Acc:621]	s	g
ENSTRUG00000017246	dynein, cytoplasmic 1, light intermediate chain 2 [Source:HGNC Symbol;Acc:2966]	s	g
ENSTRUG00000017247	CKLF-like MARVEL transmembrane domain containing 4 [Source:HGNC Symbol;Acc:19175]	s	g
ENSTRUG00000017248	CKLF-like MARVEL transmembrane domain containing 3 [Source:HGNC Symbol;Acc:19174]	s	g
ENSTRUG00000017249	galactosamine (N-acetyl)-6-sulfate sulfatase [Source:HGNC Symbol;Acc:4122]	s	g
ENSTRUG00000017250	trafficking protein particle complex 2-like [Source:HGNC Symbol;Acc:30887]	s	g
ENSTRUG00000017251	poly(A) binding protein, nuclear 1-like (cytoplasmic) [Source:HGNC Symbol;Acc:37237]	s	g
ENSTRUG00000017252	core-binding factor, runt domain, alpha subunit 2; translocated to, 3 [Source:HGNC Symbol;Acc:1537]	s	g
ENSTRUG00000017253	acyl-CoA synthetase family member 3 [Source:HGNC Symbol;Acc:27288]	s	g
ENSTRUG00000017254	cadherin 15, type 1, M-cadherin (myotubule) [Source:HGNC Symbol;Acc:1754]	s	g
ENSTRUG00000017255	spastic paraplegia 7 (pure and complicated autosomal recessive) [Source:HGNC Symbol;Acc:11237]	s	g
ENSTRUG00000017256	ankyrin repeat domain 11 [Source:HGNC Symbol;Acc:21316]	s	g
ENSTRUG00000017258	dipeptidase 1 (renal) [Source:HGNC Symbol;Acc:3002]	s	g
ENSTRUG00000017260	haptoglobin [Source:HGNC Symbol;Acc:5141]	s	g
ENSTRUG00000017261	dihydroorotate dehydrogenase (quinone) [Source:HGNC Symbol;Acc:2867]	s	g
ENSTRUG00000017263	increased sodium tolerance 1 homolog (yeast) [Source:HGNC Symbol;Acc:28977]	s	g
ENSTRUG00000017264	M-phase phosphoprotein 10 (U3 small nucleolar ribonucleoprotein) [Source:HGNC Symbol;Acc:7213]	s	g
ENSTRUG00000017265	methylmalonyl CoA epimerase [Source:HGNC Symbol;Acc:16732]	s	g
ENSTRUG00000017266	ferritin, heavy polypeptide-like 17 [Source:HGNC Symbol;Acc:3987]	s	g
ENSTRUG00000017267	lin-7 homolog C (C. elegans) [Source:HGNC Symbol;Acc:17789]	s	g
ENSTRUG00000017268	brain-derived neurotrophic factor [Source:HGNC Symbol;Acc:1033]	s	g
ENSTRUG00000017269	kinesin family member 18A [Source:HGNC Symbol;Acc:29441]	s	g
ENSTRUG00000017270	methyltransferase like 15 [Source:HGNC Symbol;Acc:26606]	s	g
ENSTRUG00000017271	leucine-rich repeat containing G protein-coupled receptor 4 [Source:HGNC Symbol;Acc:13299]	s	g
ENSTRUG00000017272	myosin binding protein C, cardiac [Source:HGNC Symbol;Acc:7551]		g
ENSTRUG00000017273	spleen focus forming virus (SFFV) proviral integration oncogene spi1 [Source:HGNC Symbol;Acc:11241]	s	g
ENSTRUG00000017274	solute carrier family 39 (zinc transporter), member 13 [Source:HGNC Symbol;Acc:20859]	s	g
ENSTRUG00000017277	solute carrier family 17 (sodium-dependent inorganic phosphate cotransporter), member 6 [Source:HGNC Symbol;Acc:16703]
ENSTRUG00000017278	anoctamin 5 [Source:HGNC Symbol;Acc:27337]	s	g
ENSTRUG00000017279	immunoglobulin superfamily, DCC subclass, member 3 [Source:HGNC Symbol;Acc:9700]	s
ENSTRUG00000017280	cartilage intermediate layer protein, nucleotide pyrophosphohydrolase [Source:HGNC Symbol;Acc:1980]	s	g
ENSTRUG00000017281	eukaryotic translation initiation factor 3, subunit J [Source:HGNC Symbol;Acc:3270]	s	g
ENSTRUG00000017282	CTD (carboxy-terminal domain, RNA polymerase II, polypeptide A) small phosphatase like 2 [Source:HGNC Symbol;Acc:26936]	s	g
ENSTRUG00000017283	cancer susceptibility candidate 4 [Source:HGNC Symbol;Acc:24892]	s	g
ENSTRUG00000017284	family with sequence similarity 189, member A1 [Source:HGNC Symbol;Acc:29075]		g
ENSTRUG00000017285	tight junction protein 1 [Source:HGNC Symbol;Acc:11827]	s	g
ENSTRUG00000017286	sorbitol dehydrogenase [Source:HGNC Symbol;Acc:11184]	s	g
ENSTRUG00000017287	amyloid beta (A4) precursor protein-binding, family A, member 2 [Source:HGNC Symbol;Acc:579]
ENSTRUG00000017288	serum amyloid A2 [Source:HGNC Symbol;Acc:10514]		g
ENSTRUG00000017289	synaptotagmin VII [Source:HGNC Symbol;Acc:11514]
ENSTRUG00000017290	succinate dehydrogenase complex assembly factor 2 [Source:HGNC Symbol;Acc:26034]	s	g
ENSTRUG00000017291	cleavage and polyadenylation specific factor 7, 59kDa [Source:HGNC Symbol;Acc:30098]	s	g
ENSTRUG00000017292	polymerase (RNA) II (DNA directed) polypeptide L, 7.6kDa [Source:HGNC Symbol;Acc:9199]	s	g
ENSTRUG00000017293	diacylglycerol lipase, alpha [Source:HGNC Symbol;Acc:1165]	s	g
ENSTRUG00000017294	exostosin 2 [Source:HGNC Symbol;Acc:3513]	s	g
ENSTRUG00000017295	ALX homeobox 4 [Source:HGNC Symbol;Acc:450]	s
ENSTRUG00000017296	cell cycle associated protein 1 [Source:HGNC Symbol;Acc:6743]	s	g
ENSTRUG00000017297	nucleobindin 2 [Source:HGNC Symbol;Acc:8044]	s	g
ENSTRUG00000017298	pleckstrin homology domain containing, family A member 7 [Source:HGNC Symbol;Acc:27049]	s	g
ENSTRUG00000017299	SRY (sex determining region Y)-box 6 [Source:HGNC Symbol;Acc:16421]	s	g
ENSTRUG00000017301	cytochrome P450, family 2, subfamily R, polypeptide 1 [Source:HGNC Symbol;Acc:20580]	s	g
ENSTRUG00000017302	phosphodiesterase 3B, cGMP-inhibited [Source:HGNC Symbol;Acc:8779]	s	g
ENSTRUG00000002731	radical S-adenosyl methionine domain containing 2 [Source:HGNC Symbol;Acc:30908]	s	g
ENSTRUG00000003214	cytidine monophosphate (UMP-CMP) kinase 2, mitochondrial [Source:HGNC Symbol;Acc:27015]	s	g
ENSTRUG00000003243	SRY (sex determining region Y)-box 11 [Source:HGNC Symbol;Acc:11191]	s	g
ENSTRUG00000003309	collectin sub-family member 11 [Source:HGNC Symbol;Acc:17213]	s	g
ENSTRUG00000003728	myosin VI [Source:HGNC Symbol;Acc:7605]	s	g
ENSTRUG00000004312	interphotoreceptor matrix proteoglycan 1 [Source:HGNC Symbol;Acc:6055]
ENSTRUG00000004617	5-hydroxytryptamine (serotonin) receptor 1B, G protein-coupled [Source:HGNC Symbol;Acc:5287]
ENSTRUG00000004739	5'-nucleotidase, ecto (CD73) [Source:HGNC Symbol;Acc:8021]	s	g
ENSTRUG00000005365	synaptotagmin binding, cytoplasmic RNA interacting protein [Source:HGNC Symbol;Acc:16918]	s	g
ENSTRUG00000005818	Gonadotropin alpha-subunit [Source:UniProtKB/TrEMBL;Acc:B2GVL8]		g
ENSTRUG00000005901	zinc finger protein 292 [Source:HGNC Symbol;Acc:18410]	s	g
ENSTRUG00000006055	origin recognition complex, subunit 3 [Source:HGNC Symbol;Acc:8489]	s	g
ENSTRUG00000006920	akirin 2 [Source:HGNC Symbol;Acc:21407]	s	g
ENSTRUG00000007001	cannabinoid receptor 1 (brain) [Source:HGNC Symbol;Acc:2159]
ENSTRUG00000007025	peptidase M20 domain containing 2 [Source:HGNC Symbol;Acc:21408]	s	g
ENSTRUG00000007103	gamma-aminobutyric acid (GABA) A receptor, rho 1 [Source:HGNC Symbol;Acc:4090]	s
ENSTRUG00000007494	tonsoku-like, DNA repair protein [Source:HGNC Symbol;Acc:7801]	s	g
ENSTRUG00000007813	SH3 and cysteine rich domain [Source:HGNC Symbol;Acc:11353]	s	g
ENSTRUG00000007966	family with sequence similarity 54, member B [Source:HGNC Symbol;Acc:28836]	s	g
ENSTRUG00000008120	selenoprotein N, 1 [Source:HGNC Symbol;Acc:15999]	s	g
ENSTRUG00000008269	zinc finger protein 593 [Source:HGNC Symbol;Acc:30943]	s	g
ENSTRUG00000008329	rearranged L-myc fusion [Source:HGNC Symbol;Acc:10025]	s	g
ENSTRUG00000008346	zinc metallopeptidase STE24 homolog (S. cerevisiae) [Source:HGNC Symbol;Acc:12877]	s	g
ENSTRUG00000008454	ATPase inhibitory factor 1 [Source:HGNC Symbol;Acc:871]	s	g
ENSTRUG00000008458	ribosomal protein L13a [Source:HGNC Symbol;Acc:10304]	s	g
ENSTRUG00000018800	Small nucleolar RNA Z195/SNORD33/SNORD32 family [Source:RFAM;Acc:RF00133]
ENSTRUG00000018862	Small nucleolar RNA Z195/SNORD33/SNORD32 family [Source:RFAM;Acc:RF00133]	s	g
ENSTRUG00000008586	5-hydroxytryptamine (serotonin) receptor 1D, G protein-coupled [Source:HGNC Symbol;Acc:5289]	s	g
ENSTRUG00000009231	delta-like 1 homolog (Drosophila) [Source:HGNC Symbol;Acc:2907]	s
ENSTRUG00000009344	brain-enriched guanylate kinase-associated homolog (rat) [Source:HGNC Symbol;Acc:24163]	s
ENSTRUG00000009402	WD repeat domain 25 [Source:HGNC Symbol;Acc:21064]	s	g
ENSTRUG00000009413	tryptophanyl-tRNA synthetase [Source:HGNC Symbol;Acc:12729]	s	g
ENSTRUG00000009698	solute carrier family 25 (mitochondrial carnitine/acylcarnitine carrier), member 29 [Source:HGNC Symbol;Acc:20116]	s	g
ENSTRUG00000009756	Fanconi anemia, complementation group M [Source:HGNC Symbol;Acc:23168]	s	g
ENSTRUG00000009980	doublecortin domain containing 2B [Source:HGNC Symbol;Acc:32576]	s	g
ENSTRUG00000010027	RCAN family member 3 [Source:HGNC Symbol;Acc:3042]	s	g
ENSTRUG00000010100	NIPA-like domain containing 3 [Source:HGNC Symbol;Acc:25233]	s	g
ENSTRUG00000010292	grainyhead-like 3 (Drosophila) [Source:HGNC Symbol;Acc:25839]	s	g
ENSTRUG00000010378	Claudin 23b [Source:UniProtKB/TrEMBL;Acc:Q6E5U2]	s	g
ENSTRUG00000010382	connector enhancer of kinase suppressor of Ras 1 [Source:HGNC Symbol;Acc:19700]	s	g
ENSTRUG00000010729	ribosomal protein S6 kinase, 90kDa, polypeptide 1 [Source:HGNC Symbol;Acc:10430]	s	g
ENSTRUG00000011416	ArfGAP with SH3 domain, ankyrin repeat and PH domain 3 [Source:HGNC Symbol;Acc:14987]	s	g
ENSTRUG00000011729	E2F transcription factor 2 [Source:HGNC Symbol;Acc:3114]	s	g
ENSTRUG00000011851	inhibitor of DNA binding 3, dominant negative helix-loop-helix protein [Source:HGNC Symbol;Acc:5362]	s	g
ENSTRUG00000019137	fru-mir-124-3 [Source:miRBase;Acc:MI0003211]
ENSTRUG00000011923	YTH domain family, member 2 [Source:HGNC Symbol;Acc:31675]	s	g
ENSTRUG00000012169	PARK2 co-regulated [Source:HGNC Symbol;Acc:19152]	s	g
ENSTRUG00000012180	platelet-activating factor receptor [Source:HGNC Symbol;Acc:9582]	s	g
ENSTRUG00000012337	leucine zipper protein 1 [Source:HGNC Symbol;Acc:14985]	s	g
ENSTRUG00000012344	lysine (K)-specific demethylase 1A [Source:HGNC Symbol;Acc:29079]	s	g
ENSTRUG00000012443	transmembrane protein 30B [Source:HGNC Symbol;Acc:27254]	s	g
ENSTRUG00000012516	dynein, cytoplasmic 1, heavy chain 1 [Source:HGNC Symbol;Acc:2961]	s	g
ENSTRUG00000012952	WD repeat domain 20 [Source:HGNC Symbol;Acc:19667]	s	g
ENSTRUG00000013000	MOK protein kinase [Source:HGNC Symbol;Acc:9833]	s	g
ENSTRUG00000013023	nuclear export mediator factor [Source:HGNC Symbol;Acc:10663]	s	g
ENSTRUG00000013137	kelch domain containing 2 [Source:HGNC Symbol;Acc:20231]	s	g
ENSTRUG00000013250	polymerase (DNA directed), epsilon 2, accessory subunit [Source:HGNC Symbol;Acc:9178]	s	g
ENSTRUG00000013392	kelch domain containing 1 [Source:HGNC Symbol;Acc:19836]	s	g
ENSTRUG00000013511	bradykinin receptor B2 [Source:HGNC Symbol;Acc:1030]	s	g
ENSTRUG00000013547	bradykinin receptor B1 [Source:HGNC Symbol;Acc:1029]	s	g
ENSTRUG00000013601	potassium channel, subfamily K, member 10 [Source:HGNC Symbol;Acc:6273]	s
ENSTRUG00000013778	family with sequence similarity 98, member B [Source:HGNC Symbol;Acc:26773]	s	g
ENSTRUG00000013836	sprouty-related, EVH1 domain containing 1 [Source:HGNC Symbol;Acc:20249]	s	g
ENSTRUG00000013943	Meis homeobox 2 [Source:HGNC Symbol;Acc:7001]	s	g
ENSTRUG00000014141	chromosome 15 open reading frame 41 [Source:HGNC Symbol;Acc:26929]	s	g
ENSTRUG00000014191	ATP binding domain 4 [Source:HGNC Symbol;Acc:30543]	s	g
ENSTRUG00000014255	aquarius homolog (mouse) [Source:HGNC Symbol;Acc:29513]	s	g
ENSTRUG00000014318	actin, alpha 1, skeletal muscle [Source:HGNC Symbol;Acc:129]	s	g
ENSTRUG00000014359	gap junction protein, delta 2, 36kDa [Source:HGNC Symbol;Acc:19154]	s	g
ENSTRUG00000014362	syntaxin binding protein 6 (amisyn) [Source:HGNC Symbol;Acc:19666]	s	g
ENSTRUG00000014391	fermitin family member 2 [Source:HGNC Symbol;Acc:15767]	s	g
ENSTRUG00000014479	DDHD domain containing 1 [Source:HGNC Symbol;Acc:19714]	s	g
ENSTRUG00000014535	bone morphogenetic protein 4 [Source:HGNC Symbol;Acc:1071]	s	g
ENSTRUG00000014547	limb bud and heart development homolog (mouse) [Source:HGNC Symbol;Acc:29532]	s	g
ENSTRUG00000014553	lysocardiolipin acyltransferase 1 [Source:HGNC Symbol;Acc:26756]	s	g
ENSTRUG00000014569	yippee-like 5 (Drosophila) [Source:HGNC Symbol;Acc:18329]	s	g
ENSTRUG00000014644	mannosidase, endo-alpha [Source:HGNC Symbol;Acc:21072]	s	g
ENSTRUG00000014677	alpha3-fucosyltransferase [Source:RefSeq peptide;Acc:NP_001027808]		g
ENSTRUG00000014680	alpha3-fucosyltransferase [Source:RefSeq peptide;Acc:NP_001027858]		g
ENSTRUG00000014684	four and a half LIM domains 5 [Source:HGNC Symbol;Acc:17371]	s	g
ENSTRUG00000014734	collagen, type X, alpha 1 [Source:HGNC Symbol;Acc:2185]		g
ENSTRUG00000014739	FYN oncogene related to SRC, FGR, YES [Source:HGNC Symbol;Acc:4037]	s	g
ENSTRUG00000014801	TRAF3 interacting protein 2 [Source:HGNC Symbol;Acc:1343]	s	g
ENSTRUG00000014810	fatty acid binding protein 7, brain [Source:HGNC Symbol;Acc:3562]	s	g
ENSTRUG00000014832	ubiquitin specific peptidase 40 [Source:HGNC Symbol;Acc:20069]	s	g
ENSTRUG00000014874	thrombospondin-type laminin G domain and EAR repeats [Source:HGNC Symbol;Acc:1268]		g
ENSTRUG00000015086	autophagy protein 9 [Source:RefSeq peptide;Acc:NP_001029016]	s	g
ENSTRUG00000015168	transformer 2 beta homolog (Drosophila) [Source:HGNC Symbol;Acc:10781]	s	g
ENSTRUG00000015215	Obg-like ATPase 1 [Source:HGNC Symbol;Acc:28833]	s	g
ENSTRUG00000015246	Sp3 transcription factor [Source:HGNC Symbol;Acc:11208]	s	g
ENSTRUG00000015281	UDP-glucose glycoprotein glucosyltransferase 1 [Source:HGNC Symbol;Acc:15663]	s	g
ENSTRUG00000015423	heparan sulfate 6-O-sulfotransferase 1 [Source:HGNC Symbol;Acc:5201]	s	g
ENSTRUG00000015514	D-2-hydroxyglutarate dehydrogenase [Source:HGNC Symbol;Acc:28358]	s	g
ENSTRUG00000015535	elongation factor RNA polymerase II [Source:HGNC Symbol;Acc:23114]	s	g
ENSTRUG00000015567	single stranded DNA binding protein 4 [Source:HGNC Symbol;Acc:15676]	s	g
ENSTRUG00000015730	cytokine receptor-like factor 1 [Source:HGNC Symbol;Acc:2364]	s	g
ENSTRUG00000015738	outer dense fiber of sperm tails 3-like 2 [Source:HGNC Symbol;Acc:26841]		g
ENSTRUG00000015744	Epstein-Barr virus induced 3 [Source:HGNC Symbol;Acc:3129]	s	g
ENSTRUG00000015772	family with sequence similarity 163, member A [Source:HGNC Symbol;Acc:28274]
ENSTRUG00000015775	nardilysin (N-arginine dibasic convertase) [Source:HGNC Symbol;Acc:7995]	s	g
ENSTRUG00000015856	SLIT and NTRK-like family, member 3 [Source:HGNC Symbol;Acc:23501]	s	g
ENSTRUG00000015882	programmed cell death 10 [Source:HGNC Symbol;Acc:8761]	s	g
ENSTRUG00000015897	inositol-3-phosphate synthase 1 [Source:HGNC Symbol;Acc:29821]	s	g
ENSTRUG00000015932	tubulin polyglutamylase complex subunit 1 [Source:HGNC Symbol;Acc:25058]	s	g
ENSTRUG00000015938	Guanine nucleotide binding protein [Source:UniProtKB/TrEMBL;Acc:Q8QGZ0]	s	g
ENSTRUG00000015969	amino-terminal enhancer of split [Source:HGNC Symbol;Acc:307]	s	g
ENSTRUG00000015990	phosphatidic acid phosphatase type 2C [Source:HGNC Symbol;Acc:9230]	s	g
ENSTRUG00000016034	coiled-coil domain containing 94 [Source:HGNC Symbol;Acc:25518]	s	g
ENSTRUG00000016047	microtubule-associated protein 1S [Source:HGNC Symbol;Acc:15715]	s	g
ENSTRUG00000016092	growth arrest and DNA-damage-inducible, beta [Source:HGNC Symbol;Acc:4096]	s	g
ENSTRUG00000016101	guanine nucleotide binding protein (G protein), gamma 7 [Source:HGNC Symbol;Acc:4410]	s
ENSTRUG00000016102	DIRAS family, GTP-binding RAS-like 1 [Source:HGNC Symbol;Acc:19127]
ENSTRUG00000017351	muscleblind-like splicing regulator 2 [Source:HGNC Symbol;Acc:16746]	s	g
ENSTRUG00000017353	RAP2A, member of RAS oncogene family [Source:HGNC Symbol;Acc:9861]	s	g
ENSTRUG00000017356	FERM, RhoGEF (ARHGEF) and pleckstrin domain protein 1 (chondrocyte-derived) [Source:HGNC Symbol;Acc:3591]	s	g
ENSTRUG00000017366	dedicator of cytokinesis 9 [Source:HGNC Symbol;Acc:14132]	s	g
ENSTRUG00000017387	solute carrier family 15 (oligopeptide transporter), member 1 [Source:HGNC Symbol;Acc:10920]		g
ENSTRUG00000017397	serine/threonine kinase 24 [Source:HGNC Symbol;Acc:11403]	s	g
ENSTRUG00000017409	INO80 complex subunit D [Source:HGNC Symbol;Acc:25997]	s	g
ENSTRUG00000017410	NADH dehydrogenase (ubiquinone) Fe-S protein 1, 75kDa (NADH-coenzyme Q reductase) [Source:HGNC Symbol;Acc:7707]	s	g
ENSTRUG00000017415	G protein-coupled receptor 1 [Source:HGNC Symbol;Acc:4463]	s	g
ENSTRUG00000017416	ADAM metallopeptidase domain 23 [Source:HGNC Symbol;Acc:202]	s	g
ENSTRUG00000017426	caspase 10, apoptosis-related cysteine peptidase [Source:HGNC Symbol;Acc:1500]	s	g
ENSTRUG00000017442	oxysterol binding protein-like 6 [Source:HGNC Symbol;Acc:16388]	s	g
ENSTRUG00000017459	Cytochrome c-b [Source:UniProtKB/Swiss- Prot;Acc:Q1KKS2]	s	g
ENSTRUG00000017461	Dual 3',5'-cyclic-AMP and -GMP phosphodiesterase 11A [Source:UniProtKB/Swiss-Prot;Acc:Q1KKS3]		g
ENSTRUG00000017479	Alkyldihydroxyacetone phosphate synthase [Source:UniProtKB/TrEMBL;Acc:Q1KKS4]	s	g
ENSTRUG00000018903	fru-mir-148 [Source:miRBase;Acc:MI0003277]
ENSTRUG00000017486	Nuclear factor erythroid-derived 2-like 2 [Source:UniProtKB/TrEMBL;Acc:Q1KKS5]	s	g
ENSTRUG00000017504	heterogeneous nuclear ribonucleoprotein A3 [Source:HGNC Symbol;Acc:24941]	s	g
ENSTRUG00000017520	Homeobox protein Hox-D3a [Source:UniProtKB/Swiss- Prot;Acc:Q1KKS7]	s	g
ENSTRUG00000017521	Homeobox protein Hox-D9a [Source:UniProtKB/Swiss- Prot;Acc:Q1KKS9]	s	g
ENSTRUG00000019168	fru-mir-10b-1 [Source:miRBase;Acc:MI0003279]
ENSTRUG00000017526	Homeobox protein Hox-D11a [Source:UniProtKB/Swiss- Prot;Acc:Q1KKT1]
ENSTRUG00000017534	homeobox D12 [Source:HGNC Symbol;Acc:5135]
ENSTRUG00000017536	Even-skipped homeobox 2 [Source:UniProtKB/TrEMBL;Acc:Q1KKT3]
ENSTRUG00000017540	KIAA1715 [Source:HGNC Symbol;Acc:21610]	s	g
ENSTRUG00000017549	Mitochondrial ATP synthase F0 complex subunit c isoform 3 [Source:UniProtKB/TrEMBL;Acc:Q1KKT5]	s	g
ENSTRUG00000017553	activating transcription factor 2 [Source:HGNC Symbol;Acc:784]	s	g
ENSTRUG00000017564	Chimerin 1 [Source:UniProtKB/TrEMBL;Acc:Q1KKT7]		g
ENSTRUG00000017568	cholinergic receptor, nicotinic, alpha 1 (muscle) [Source:HGNC Symbol;Acc:1955]		g
ENSTRUG00000017582	G protein-coupled receptor 155 [Source:HGNC Symbol;Acc:22951]	s	g
ENSTRUG00000017591	secernin 3 [Source:HGNC Symbol;Acc:30382]	s	g
ENSTRUG00000017600	corepressor interacting with RBPJ, 1 [Source:HGNC Symbol;Acc:24217]	s	g
ENSTRUG00000017609	Sp9 transcription factor homolog (mouse) [Source:HGNC Symbol;Acc:30690]	s	g
ENSTRUG00000017614	Obg-like ATPase 1 [Source:HGNC Symbol;Acc:28833]
ENSTRUG00000017623	Sp3 transcription factor [Source:HGNC Symbol;Acc:11208]	s	g
ENSTRUG00000017629	cell division cycle associated 7 [Source:HGNC Symbol;Acc:14628]	s	g
ENSTRUG00000017642	Rap guanine nucleotide exchange factor (GEF) 4 [Source:HGNC Symbol;Acc:16626]	s	g
ENSTRUG00000017692	pyruvate dehydrogenase kinase, isozyme 1 [Source:HGNC Symbol;Acc:8809]	s	g
ENSTRUG00000017712	nucleoporin 62kDa C-terminal like [Source:HGNC Symbol;Acc:25960]	s	g
ENSTRUG00000017719	integrin, alpha 6 [Source:HGNC Symbol;Acc:6142]	s	g
ENSTRUG00000017732	distal-less homeobox 2 [Source:HGNC Symbol;Acc:2915]	s	g
ENSTRUG00000017741	distal-less homeobox 1 [Source:HGNC Symbol;Acc:2914]		g
ENSTRUG00000017744	histone acetyltransferase 1 [Source:HGNC Symbol;Acc:4821]	s	g
ENSTRUG00000017770	dynein, cytoplasmic 1, intermediate chain 2 [Source:HGNC Symbol;Acc:2964]	s	g
ENSTRUG00000017787	cytochrome b reductase 1 [Source:HGNC Symbol;Acc:20797]	s	g
ENSTRUG00000017790	DDB1 and CUL4 associated factor 17 [Source:HGNC Symbol;Acc:25784]	s	g
ENSTRUG00000017794	tousled-like kinase 1 [Source:HGNC Symbol;Acc:11841]	s	g
ENSTRUG00000017804	golgi reassembly stacking protein 2, 55kDa [Source:HGNC Symbol;Acc:17500]		g
ENSTRUG00000017805	glutamate decarboxylase 1 (brain, 67kDa) [Source:HGNC Symbol;Acc:4092]
ENSTRUG00000017816	Sp5 transcription factor [Source:HGNC Symbol;Acc:14529]	s
ENSTRUG00000017818	myosin IIIB [Source:HGNC Symbol;Acc:15576]		g
ENSTRUG00000017828	ubiquitin protein ligase E3 component n-recognin 3 (putative) [Source:HGNC Symbol;Acc:30467]	s	g
ENSTRUG00000017832	ubiquitin protein ligase E3 component n-recognin 3 (putative) [Source:HGNC Symbol;Acc:30467]	s	g
ENSTRUG00000017835	methyltransferase like 5 [Source:HGNC Symbol;Acc:25006]	s	g
ENSTRUG00000017839	Sjogren syndrome antigen B (autoantigen La) [Source:HGNC Symbol;Acc:11316]	s	g
ENSTRUG00000017844	peptidylprolyl isomerase G (cyclophilin G) [Source:HGNC Symbol;Acc:14650]	s	g
ENSTRUG00000017864	coiled-coil domain containing 173 [Source:HGNC Symbol;Acc:25064]	s
ENSTRUG00000017868	FAST kinase domains 1 [Source:HGNC Symbol;Acc:26150]	s	g
ENSTRUG00000017898	Bardet-Biedl syndrome 5 [Source:HGNC Symbol;Acc:970]	s	g
ENSTRUG00000017909	coiled-coil domain containing 89 [Source:HGNC Symbol;Acc:26762]
ENSTRUG00000017911	low density lipoprotein receptor-related protein 2 [Source:HGNC Symbol;Acc:6694]	s
ENSTRUG00000017962	ATP-binding cassette, sub-family B (MDR/TAP), member 11 [Source:HGNC Symbol;Acc:42]
ENSTRUG00000017998	SPC25, NDC80 kinetochore complex component, homolog (S. cerevisiae) [Source:HGNC Symbol;Acc:24031]	s	g
ENSTRUG00000018001	ceramide synthase 6 [Source:HGNC Symbol;Acc:23826]	s	g
ENSTRUG00000010636	kelch domain containing 1 [Source:HGNC Symbol;Acc:19836]		g
ENSTRUG00000002691	bone morphogenetic protein receptor, type IB [Source:HGNC Symbol;Acc:1077]
ENSTRUG00000000868	defective in sister chromatid cohesion 1 homolog (S. cerevisiae) [Source:HGNC Symbol;Acc:24453]	s	g
ENSTRUG00000000453	Kruppel-like factor 9 [Source:HGNC Symbol;Acc:1123]	s	g
ENSTRUG00000000553	beta-carotene oxygenase 2 [Source:HGNC Symbol;Acc:18503]	s
ENSTRUG00000000629	GDNF family receptor alpha 2 [Source:HGNC Symbol;Acc:4244]	s	g
ENSTRUG00000000695	leucine zipper, putative tumor suppressor 1 [Source:HGNC Symbol;Acc:13861]	s
ENSTRUG00000000732	heat shock protein family B (small), member 11 [Source:HGNC Symbol;Acc:25019]	s	g
ENSTRUG00000000736	survival motor neuron [Source:RefSeq peptide;Acc:NP_001129352]	s	g
ENSTRUG00000000820	rhotekin [Source:HGNC Symbol;Acc:10466]	s	g
ENSTRUG00000000956	metallo-beta-lactamase domain containing 2 [Source:HGNC Symbol;Acc:33711]	s	g
ENSTRUG00000000973	polymerase (RNA) III (DNA directed) polypeptide G (32kD) [Source:HGNC Symbol;Acc:30075]	s	g
ENSTRUG00000001029	LysM, putative peptidoglycan-binding, domain containing 3 [Source:HGNC Symbol;Acc:26969]	s	g
ENSTRUG00000001058	G protein-coupled receptor 98 [Source:HGNC Symbol;Acc:17416]
ENSTRUG00000001484	arrestin domain containing 3 [Source:HGNC Symbol;Acc:29263]	s	g
ENSTRUG00000001991	arylsulfatase family, member K [Source:HGNC Symbol;Acc:25239]	s	g
ENSTRUG00000002140	tetratricopeptide repeat domain 37 [Source:HGNC Symbol;Acc:23639]	s	g
ENSTRUG00000002979	multiple C2 domains, transmembrane 1 [Source:HGNC Symbol;Acc:26183]	s	g
ENSTRUG00000004196	ankyrin repeat domain 32 [Source:HGNC Symbol;Acc:25408]	s
ENSTRUG00000004202	ankyrin repeat domain 32 [Source:HGNC Symbol;Acc:25408]	s	g
ENSTRUG00000004260	KIAA0825 [Source:HGNC Symbol;Acc:28532]	s	g
ENSTRUG00000004349	KIAA0825 [Source:HGNC Symbol;Acc:28532]	s	g
ENSTRUG00000004456	family with sequence similarity 172, member A [Source:HGNC Symbol;Acc:25365]	s	g
ENSTRUG00000004756	nuclear receptor subfamily 2, group F, member 1 [Source:HGNC Symbol;Acc:7975]	s	g
ENSTRUG00000005384	aquaporin 3 (Gill blood group) [Source:HGNC Symbol;Acc:636]	s	g
ENSTRUG00000005694	nucleolar protein family 6 (RNA-associated) [Source:HGNC Symbol;Acc:19910]	s	g
ENSTRUG00000006208	WD repeat domain 54 [Source:HGNC Symbol;Acc:25770]	s	g
ENSTRUG00000006350	Rho-related BTB domain containing 1 [Source:HGNC Symbol;Acc:18738]	s	g
ENSTRUG00000017883	Putative ISG12 protein [Source:UniProtKB/TrEMBL;Acc:Q6IEA2]	s	g
ENSTRUG00000000716	sprouty-related, EVH1 domain containing 2 [Source:HGNC Symbol;Acc:17722]	s
ENSTRUG00000000891	protein phosphatase 3, regulatory subunit B, beta [Source:HGNC Symbol;Acc:9318]	s	g
ENSTRUG00000000938	cannabinoid receptor interacting protein 1 [Source:HGNC Symbol;Acc:24546]	s	g
ENSTRUG00000000963	F-box protein 48 [Source:HGNC Symbol;Acc:33857]	s	g
ENSTRUG00000000975	aprataxin and PNKP like factor [Source:HGNC Symbol;Acc:28724]	s	g
ENSTRUG00000001047	UDP-GlcNAc:betaGal beta-1,3-N- acetylglucosaminyltransferase 2 [Source:HGNC Symbol;Acc:15629]	s
ENSTRUG00000001064	copper metabolism (Murr1) domain containing 1 [Source:HGNC Symbol;Acc:23024]	s	g
ENSTRUG00000001104	ubiquitin specific peptidase 34 [Source:HGNC Symbol;Acc:20066]	s	g
ENSTRUG00000001723	family with sequence similarity 161, member A [Source:HGNC Symbol;Acc:25808]	s	g
ENSTRUG00000001819	T-complex protein 1 subunit delta [Source:UniProtKB/Swiss-Prot;Acc:P53451]	s	g
ENSTRUG00000002744	pseudouridylate synthase 10 [Source:HGNC Symbol;Acc:26505]	s	g
ENSTRUG00000003633	v-akt murine thymoma viral oncogene homolog 3 (protein kinase B, gamma) [Source:HGNC Symbol;Acc:393]	s	g
ENSTRUG00000004488	CD22 molecule [Source:HGNC Symbol;Acc:1643]	s	g
ENSTRUG00000004587	ectonucleoside triphosphate diphosphohydrolase 7 [Source:HGNC Symbol;Acc:19745]	s	g
ENSTRUG00000005224	solute carrier family 25 (mitochondrial iron transporter), member 28 [Source:HGNC Symbol;Acc:23472]	s	g
ENSTRUG00000005414	glutamic-oxaloacetic transaminase 1, soluble (aspartate aminotransferase 1) [Source:HGNC Symbol;Acc:4432]	s	g
ENSTRUG00000005878	4-hydroxy-2-oxoglutarate aldolase 1 [Source:HGNC Symbol;Acc:25155]	s	g
ENSTRUG00000006096	MORN repeat containing 4 [Source:HGNC Symbol;Acc:24001]	s	g
ENSTRUG00000006194	ligand dependent nuclear receptor corepressor [Source:HGNC Symbol;Acc:29503]	s	g
ENSTRUG00000006451	slit homolog 1 (Drosophila) [Source:HGNC Symbol;Acc:11085]	s	g
ENSTRUG00000007617	Rho GTPase activating protein 19 [Source:HGNC Symbol;Acc:23724]	s	g
ENSTRUG00000007844	aftiphilin [Source:HGNC Symbol;Acc:25951]	s	g
ENSTRUG00000007976	solute carrier family 29 (nucleoside transporters), member 2 [Source:HGNC Symbol;Acc:11004]	s	g
ENSTRUG00000008328	vacuolar protein sorting 54 homolog (S. cerevisiae) [Source:HGNC Symbol;Acc:18652]	s	g
ENSTRUG00000008604	UDP-glucose pyrophosphorylase 2 [Source:HGNC Symbol;Acc:12527]	s	g
ENSTRUG00000008840	malate dehydrogenase 1, NAD (soluble) [Source:HGNC Symbol;Acc:6970]	s	g
ENSTRUG00000008987	orthodenticle homeobox 1 [Source:HGNC Symbol;Acc:8521]	s	g
ENSTRUG00000009060	small nuclear ribonucleoprotein polypeptide B [Source:HGNC Symbol;Acc:11155]	s	g
ENSTRUG00000009228	growth arrest-specific 8 [Source:HGNC Symbol;Acc:4166]	s	g
ENSTRUG00000009337	NADH dehydrogenase (ubiquinone) complex I, assembly factor 5 [Source:HGNC Symbol;Acc:15899]	s	g
ENSTRUG00000009445	ESF1, nucleolar pre-rRNA processing protein, homolog (S. cerevisiae) [Source:HGNC Symbol;Acc:15898]	s	g
ENSTRUG00000009589	acetyl-CoA acyltransferase 1 [Source:HGNC Symbol;Acc:82]	s	g
ENSTRUG00000009813	BTB (POZ) domain containing 3 [Source:HGNC Symbol;Acc:15854]	s	g
ENSTRUG00000009886	striatin, calmodulin binding protein [Source:HGNC Symbol;Acc:11424]	s	g
ENSTRUG00000010294	microtubule-associated protein 1 light chain 3 gamma [Source:HGNC Symbol;Acc:13353]	s	g
ENSTRUG00000010361	tumor protein p53 binding protein, 2 [Source:HGNC Symbol;Acc:12000]	s	g
ENSTRUG00000010665	GTP binding protein 2 [Source:HGNC Symbol;Acc:4670]	s	g
ENSTRUG00000010886	G protein-coupled receptor 137B [Source:HGNC Symbol;Acc:11862]	s	g
ENSTRUG00000011019	ERO1-like beta (S. cerevisiae) [Source:HGNC Symbol;Acc:14355]	s	g
ENSTRUG00000011146	tubulin folding cofactor E [Source:HGNC Symbol;Acc:11582]	s	g
ENSTRUG00000011172	RNA binding motif protein 34 [Source:HGNC Symbol;Acc:28965]	s	g
ENSTRUG00000011255	translocase of outer mitochondrial membrane 20 homolog (yeast) [Source:HGNC Symbol;Acc:20947]	s	g
ENSTRUG00000011333	interferon regulatory factor 2 binding protein 2 [Source:HGNC Symbol;Acc:21729]	s	g
ENSTRUG00000011391	transmembrane protein 178A [Source:HGNC Symbol;Acc:28517]	s
ENSTRUG00000011448	serum response factor (c-fos serum response element-binding transcription factor) [Source:HGNC Symbol;Acc:11291]	s	g
ENSTRUG00000011543	eukaryotic translation initiation factor 4A3 [Source:HGNC Symbol;Acc:18683]	s	g
ENSTRUG00000011721	presenilin 2 (Alzheimer disease 4) [Source:HGNC Symbol;Acc:9509]	s	g
ENSTRUG00000011982	dpy-30 homolog (C. elegans) [Source:HGNC Symbol;Acc:24590]	s	g
ENSTRUG00000012026	CSRP2 binding protein [Source:HGNC Symbol;Acc:15904]	s	g
ENSTRUG00000012074	double zinc ribbon and ankyrin repeat domains 1 [Source:HGNC Symbol;Acc:15858]		g
ENSTRUG00000012101	polymerase (RNA) III (DNA directed) polypeptide F, 39 kDa [Source:HGNC Symbol;Acc:15763]	s	g
ENSTRUG00000012113	spectrin, beta, non-erythrocytic 1 [Source:HGNC Symbol;Acc:11275]	s	g
ENSTRUG00000012430	echinoderm microtubule associated protein like 6 [Source:HGNC Symbol;Acc:35412]	s	g
ENSTRUG00000012596	mitochondrial translational initiation factor 2 [Source:HGNC Symbol;Acc:7441]	s	g
ENSTRUG00000012671	SDE2 telomere maintenance homolog (S. pombe) [Source:HGNC Symbol;Acc:26643]	s	g
ENSTRUG00000012758	mitochondrial ribosomal protein S28 [Source:HGNC Symbol;Acc:14513]	s	g
ENSTRUG00000013248	alanyl-tRNA synthetase 2, mitochondrial (putative) [Source:HGNC Symbol;Acc:21022]	s	g
ENSTRUG00000013378	asparagine-linked glycosylation 13 homolog (S. cerevisiae) [Source:HGNC Symbol;Acc:30881]	s	g
ENSTRUG00000013535	solute carrier family 8 (sodium/calcium exchanger), member 1 [Source:HGNC Symbol;Acc:11068]		g
ENSTRUG00000013673	mal, T-cell differentiation protein [Source:HGNC Symbol;Acc:6817]	s	g
ENSTRUG00000013719	transmembrane protein 246 [Source:HGNC Symbol;Acc:28180]	s	g
ENSTRUG00000013764	tau tubulin kinase 1 [Source:HGNC Symbol;Acc:19140]	s	g
ENSTRUG00000013794	peroxisomal biogenesis factor 6 [Source:HGNC Symbol;Acc:8859]	s	g
ENSTRUG00000013835	REST corepressor 3 [Source:HGNC Symbol;Acc:25594]	s	g
ENSTRUG00000013953	son of sevenless homolog 1 (Drosophila) [Source:HGNC Symbol;Acc:11187]	s	g
ENSTRUG00000014069	gem (nuclear organelle) associated protein 6 [Source:HGNC Symbol;Acc:20044]	s	g
ENSTRUG00000014077	solute carrier family 29 (nucleoside transporters), member 1 [Source:HGNC Symbol;Acc:11003]		g
ENSTRUG00000018919	5S ribosomal RNA [Source:RFAM;Acc:RF00001]
ENSTRUG00000019125	5S ribosomal RNA [Source:RFAM;Acc:RF00001]
ENSTRUG00000002530	UDP-glucose glycoprotein glucosyltransferase 2 [Source:HGNC Symbol;Acc:15664]	s	g
ENSTRUG00000003410	DnaJ (Hsp40) homolog, subfamily C, member 3 [Source:HGNC Symbol;Acc:9439]	s	g
ENSTRUG00000004065	Claudin 10c [Source:UniProtKB/TrEMBL;Acc:Q6E5P2]		g
ENSTRUG00000004390	ATP-binding cassette, sub-family C (CFTR/MRP), member 4 [Source:HGNC Symbol;Acc:55]
ENSTRUG00000005764	Dopachrome tautomerase [Source:UniProtKB/TrEMBL;Acc:Q8QGN0]	s
ENSTRUG00000019031	fru-mir-92-1 [Source:miRBase;Acc:MI0003445]		g
ENSTRUG00000018924	fru-mir-20 [Source:miRBase;Acc:MI0003443]
ENSTRUG00000018802	fru-mir-17-2 [Source:miRBase;Acc:MI0003441]
ENSTRUG00000006485	FAST kinase domains 5 [Source:HGNC Symbol;Acc:25790]	s	g
ENSTRUG00000006548	protocadherin 17 [Source:HGNC Symbol;Acc:14267]
ENSTRUG00000006867	protocadherin 8 [Source:HGNC Symbol;Acc:8660]
ENSTRUG00000007046	endothelin receptor type B [Source:HGNC Symbol;Acc:3180]		g
ENSTRUG00000007384	component of oligomeric golgi complex 3 [Source:HGNC Symbol;Acc:18619]	s	g
ENSTRUG00000007641	midline 1 (Opitz/BBB syndrome) [Source:HGNC Symbol;Acc:7095]	s	g
ENSTRUG00000007877	Rho GTPase activating protein 6 [Source:HGNC Symbol;Acc:676]	s	g
ENSTRUG00000008051	TLR7 [Source:UniProtKB/TrEMBL;Acc:Q5H719]		g
ENSTRUG00000008437	EGF-like-domain, multiple 6 [Source:HGNC Symbol;Acc:3235]		g
ENSTRUG00000008698	RAB9A, member RAS oncogene family [Source:HGNC Symbol;Acc:9792]	s	g
ENSTRUG00000008730	trafficking protein particle complex 2 pseudogene 1 [Source:HGNC Symbol;Acc:10710]	s	g
ENSTRUG00000008819	oral-facial-digital syndrome 1 [Source:HGNC Symbol;Acc:2567]	s	g
ENSTRUG00000008825	glycoprotein M6B [Source:HGNC Symbol;Acc:4461]	s	g
ENSTRUG00000009077	glycine receptor, alpha 2 [Source:HGNC Symbol;Acc:4327]
ENSTRUG00000009246	Fanconi anemia, complementation group B [Source:HGNC Symbol;Acc:3583]	s	g
ENSTRUG00000009311	motile sperm domain containing 2 [Source:HGNC Symbol;Acc:28381]	s	g
ENSTRUG00000009593	G protein-coupled receptor 143 [Source:HGNC Symbol;Acc:20145]	s	g
ENSTRUG00000009728	transducin (beta)-like 1, Y-linked [Source:HGNC Symbol;Acc:18502]	s	g
ENSTRUG00000009929	Kallmann syndrome 1 sequence [Source:HGNC Symbol;Acc:6211]	s	g
ENSTRUG00000010053	CD48 molecule [Source:HGNC Symbol;Acc:1683]	s	g
ENSTRUG00000010169	CD48 molecule [Source:HGNC Symbol;Acc:1683]	s	g
ENSTRUG00000010244	kelch-like 6 (Drosophila) [Source:HGNC Symbol;Acc:18653]	s	g
ENSTRUG00000010573	immunoglobulin superfamily, member 3 [Source:HGNC Symbol;Acc:5950]	s	g
ENSTRUG00000010734	ribulose-5-phosphate-3-epimerase [Source:HGNC Symbol;Acc:10293]	s	g
ENSTRUG00000010803	chemokine (C-X-C motif) receptor 7 [Source:HGNC Symbol;Acc:23692]	s	g
ENSTRUG00000010839	NAD(P)H dehydrogenase, quinone 1 [Source:HGNC Symbol;Acc:2874]	s	g
ENSTRUG00000010956	vang-like 1 (van gogh, Drosophila) [Source:HGNC Symbol;Acc:15512]
ENSTRUG00000011077	calsequestrin 2 (cardiac muscle) [Source:HGNC Symbol;Acc:1513]	s	g
ENSTRUG00000011373	solute carrier family 5 (sodium/myo-inositol cotransporter), member 3 [Source:HGNC Symbol;Acc:11038]	s	g
ENSTRUG00000011430	dopey family member 2 [Source:HGNC Symbol;Acc:1291]	s	g
ENSTRUG00000011832	MORC family CW-type zinc finger 3 [Source:HGNC Symbol;Acc:23572]	s	g
ENSTRUG00000012075	chromatin assembly factor 1, subunit B (p60) [Source:HGNC Symbol;Acc:1911]	s	g
ENSTRUG00000012100	B-cell CLL/lymphoma 9 [Source:HGNC Symbol;Acc:1008]	s	g
ENSTRUG00000012224	acid phosphatase 6, lysophosphatidic [Source:HGNC Symbol;Acc:29609]	s	g
ENSTRUG00000002618	leucine rich repeat containing 4B [Source:HGNC Symbol;Acc:25042]
ENSTRUG00000008480	chemokine (C-C motif) receptor-like 1 [Source:HGNC Symbol;Acc:1611]	s	g
ENSTRUG00000002375	guanosine monophosphate reductase 2 [Source:HGNC Symbol;Acc:4377]	s
ENSTRUG00000002228	cleavage stimulation factor, 3' pre-RNA, subunit 1, 50kDa [Source:HGNC Symbol;Acc:2483]
ENSTRUG00000014421	family with sequence similarity 96, member A [Source:HGNC Symbol;Acc:26235]	s	g
ENSTRUG00000014452	spastic paraplegia 11 (autosomal recessive) [Source:HGNC Symbol;Acc:11226]	s	g
ENSTRUG00000014570	zinc finger protein 277 [Source:HGNC Symbol;Acc:13070]	s	g
ENSTRUG00000014583	IMP2 inner mitochondrial membrane peptidase-like (S. cerevisiae) [Source:HGNC Symbol;Acc:14598]	s	g
ENSTRUG00000014589	leucine rich repeat neuronal 3 [Source:HGNC Symbol;Acc:17200]	s	g
ENSTRUG00000014616	programmed cell death 2-like [Source:HGNC Symbol;Acc:28194]	s	g
ENSTRUG00000014656	Transcription factor Sox6b [Source:UniProtKB/TrEMBL;Acc:Q6WNS1]	s	g
ENSTRUG00000014786	chromosome 11 open reading frame 58 [Source:HGNC Symbol;Acc:16990]	s	g
ENSTRUG00000014805	pleckstrin homology domain containing, family A member 7 [Source:HGNC Symbol;Acc:27049]	s	g
ENSTRUG00000014967	ribosomal protein S13 [Source:HGNC Symbol;Acc:10386]	s	g
ENSTRUG00000019351	Small nucleolar RNA SNORA19 [Source:RFAM;Acc:RF00413]	s	g
ENSTRUG00000014988	phosphatidylinositol-4-phosphate 3-kinase, catalytic subunit type 2 alpha [Source:HGNC Symbol;Acc:8971]	s	g
ENSTRUG00000015062	nucleobindin 2 [Source:HGNC Symbol;Acc:8044]	s	g
ENSTRUG00000015232	thymine-DNA glycosylase [Source:HGNC Symbol;Acc:11700]	s	g
ENSTRUG00000015289	thymine-DNA glycosylase [Source:HGNC Symbol;Acc:11700]	s	g
ENSTRUG00000015293	EF-hand calcium binding domain 10 [Source:HGNC Symbol;Acc:34531]	s	g
ENSTRUG00000015298	sorting and assembly machinery component 50 homolog (S. cerevisiae) [Source:HGNC Symbol;Acc:24276]	s	g
ENSTRUG00000015347	apoptosis inhibitor 5 [Source:HGNC Symbol;Acc:594]	s	g
ENSTRUG00000018931	fru-mir-129-1 [Source:miRBase;Acc:MI0003367]
ENSTRUG00000015387	hydroxysteroid (17-beta) dehydrogenase 12 [Source:HGNC Symbol;Acc:18646]	s	g
ENSTRUG00000015444	alkB, alkylation repair homolog 3 (E. coli) [Source:HGNC Symbol;Acc:30141]	s	g
ENSTRUG00000015457	TOPBP1-interacting checkpoint and replication regulator [Source:HGNC Symbol;Acc:28704]	s	g
ENSTRUG00000015493	creatine kinase, mitochondrial 1A [Source:HGNC Symbol;Acc:31736]	s	g
ENSTRUG00000015581	protein disulfide isomerase family A, member 3 [Source:HGNC Symbol;Acc:4606]	s	g
ENSTRUG00000015662	retinaldehyde binding protein 1 [Source:HGNC Symbol;Acc:10024]	s	g
ENSTRUG00000015701	abhydrolase domain containing 2 [Source:HGNC Symbol;Acc:18717]	s	g
ENSTRUG00000015729	milk fat globule-EGF factor 8 protein [Source:HGNC Symbol;Acc:7036]	s	g
ENSTRUG00000015776	hyaluronan and proteoglycan link protein 3 [Source:HGNC Symbol;Acc:21446]	s	g
ENSTRUG00000015801	aggrecan [Source:HGNC Symbol;Acc:319]		g
ENSTRUG00000015871	diphosphoinositol pentakisphosphate kinase 1 [Source:HGNC Symbol;Acc:29023]	s	g
ENSTRUG00000015964	microtubule-associated protein 1A [Source:HGNC Symbol;Acc:6835]	s	g
ENSTRUG00000016067	secretory carrier membrane protein 2 [Source:HGNC Symbol;Acc:10564]	s	g
ENSTRUG00000016095	mannose phosphate isomerase [Source:HGNC Symbol;Acc:7216]	s	g
ENSTRUG00000016114	bromodomain containing 1 [Source:HGNC Symbol;Acc:1102]	s	g
ENSTRUG00000016142	FtsJ RNA methyltransferase homolog 1 (E. coli) [Source:HGNC Symbol;Acc:13254]	s	g
ENSTRUG00000016156	kelch repeat and BTB (POZ) domain containing 13 [Source:HGNC Symbol;Acc:37227]		g
ENSTRUG00000016178	glutamate receptor, metabotropic 8 [Source:HGNC Symbol;Acc:4600]		g
ENSTRUG00000016232	protection of telomeres 1 homolog (S. pombe) [Source:HGNC Symbol;Acc:17284]	s	g
ENSTRUG00000016271	G protein-coupled receptor 37 (endothelin receptor type B-like) [Source:HGNC Symbol;Acc:4494]	s	g
ENSTRUG00000016276	hyaluronoglucosaminidase 4 [Source:HGNC Symbol;Acc:5323]		g
ENSTRUG00000016308	Wiskott-Aldrich syndrome-like [Source:HGNC Symbol;Acc:12735]	s	g
ENSTRUG00000016324	leiomodin 2 (cardiac) [Source:HGNC Symbol;Acc:6648]	s
ENSTRUG00000016327	ankyrin repeat and SOCS box containing 15 [Source:HGNC Symbol;Acc:19767]
ENSTRUG00000016344	IQ motif and ubiquitin domain containing [Source:HGNC Symbol;Acc:21995]	s	g
ENSTRUG00000016353	solute carrier family 13 (sodium/sulfate symporters), member 1 [Source:HGNC Symbol;Acc:10916]	s	g
ENSTRUG00000016391	Ca++-dependent secretion activator 2 [Source:HGNC Symbol;Acc:16018]	s	g
ENSTRUG00000016410	FEZ family zinc finger 1 [Source:HGNC Symbol;Acc:22788]
ENSTRUG00000016419	aminoadipate-semialdehyde synthase [Source:HGNC Symbol;Acc:17366]	s	g
ENSTRUG00000016441	protein tyrosine phosphatase, receptor-type, Z polypeptide 1 [Source:HGNC Symbol;Acc:9685]	s	g
ENSTRUG00000016513	chromosome 19 open reading frame 40 [Source:HGNC Symbol;Acc:28467]	s	g
ENSTRUG00000016516	ankyrin repeat domain 27 (VPS9 domain) [Source:HGNC Symbol;Acc:25310]	s	g
ENSTRUG00000016539	transmembrane emp24 protein transport domain containing 6 [Source:HGNC Symbol;Acc:28331]	s	g
ENSTRUG00000016541	ring finger and WD repeat domain 3 [Source:HGNC Symbol;Acc:25539]	s	g
ENSTRUG00000016546	golgi glycoprotein 1 [Source:HGNC Symbol;Acc:4316]	s	g
ENSTRUG00000016579	calcium channel, voltage-dependent, alpha 2/delta subunit 4 [Source:HGNC Symbol;Acc:20202]		g
ENSTRUG00000016608	leucine-rich repeats and transmembrane domains 2 [Source:HGNC Symbol;Acc:32443]
ENSTRUG00000016609	myoblast determination protein 1 homolog [Source:RefSeq peptide;Acc:NP_001027941]		g
ENSTRUG00000016614	troponin T type 3 (skeletal, fast) [Source:HGNC Symbol;Acc:11950]	s	g
ENSTRUG00000016632	troponin I type 2 (skeletal, fast) [Source:HGNC Symbol;Acc:11946]	s	g
ENSTRUG00000016639	troponin I type 2 (skeletal, fast) [Source:HGNC Symbol;Acc:11946]	s	g
ENSTRUG00000016644	troponin I type 2 (skeletal, fast) [Source:HGNC Symbol;Acc:11946]	s	g
ENSTRUG00000016657	synaptotagmin VIII [Source:HGNC Symbol;Acc:19264]	s	g
ENSTRUG00000016659	dihydrolipoamide dehydrogenase [Source:HGNC Symbol;Acc:2898]	s	g
ENSTRUG00000001412	solute carrier family 2 (facilitated glucose transporter), member 1 [Source:HGNC Symbol;Acc:11005]
ENSTRUG00000005931	ATPase, H+ transporting, lysosomal accessory protein 2 [Source:HGNC Symbol;Acc:18305]		g
ENSTRUG00000019037	U6 spliceosomal RNA [Source:RFAM;Acc:RF00026]
ENSTRUG00000019362	U6 spliceosomal RNA [Source:RFAM;Acc:RF00026]
ENSTRUG00000004864	BTG3 associated nuclear protein [Source:HGNC Symbol;Acc:13450]	s	g
ENSTRUG00000005329	v-Ki-ras2 Kirsten rat sarcoma viral oncogene homolog [Source:HGNC Symbol;Acc:6407]	s	g
ENSTRUG00000005443	Ras association (RalGDS/AF-6) domain family (N- terminal) member 8 [Source:HGNC Symbol;Acc:13232]	s	g
ENSTRUG00000005639	basic helix-loop-helix family, member e41 [Source:HGNC Symbol;Acc:16617]	s	g
ENSTRUG00000005888	sarcospan [Source:HGNC Symbol;Acc:11322]	s	g
ENSTRUG00000005942	inositol 1,4,5-trisphosphate receptor, type 2 [Source:HGNC Symbol;Acc:6181]	s	g
ENSTRUG00000006834	pleckstrin homology domain containing, family G (with RhoGef domain) member 7 [Source:HGNC Symbol;Acc:33829]	s	g
ENSTRUG00000006881	early endosome antigen 1 [Source:HGNC Symbol;Acc:3185]	s	g
ENSTRUG00000007314	nuclear receptor subfamily 1, group H, member 4 [Source:HGNC Symbol;Acc:7967]	s	g
ENSTRUG00000007470	solute carrier family 17 (sodium-dependent inorganic phosphate cotransporter), member 8 [Source:HGNC Symbol;Acc:20151]
ENSTRUG00000007832	aryl hydrocarbon receptor nuclear translocator-like 2 [Source:HGNC Symbol;Acc:18984]	s	g
ENSTRUG00000008248	PTPRF interacting protein, binding protein 1 (liprin beta 1) [Source:HGNC Symbol;Acc:9249]	s	g
ENSTRUG00000008680	polymerase (RNA) III (DNA directed) polypeptide B [Source:HGNC Symbol;Acc:30348]	s	g
ENSTRUG00000008925	regulatory factor X, 4 (influences HLA class II expression) [Source:HGNC Symbol;Acc:9985]	s
ENSTRUG00000009241	resistance to inhibitors of cholinesterase 8 homolog B (C. elegans) [Source:HGNC Symbol;Acc:25555]	s	g
ENSTRUG00000009465	chromosome 12 open reading frame 23 [Source:HGNC Symbol;Acc:28281]	s	g
ENSTRUG00000009752	kelch domain containing 10 [Source:HGNC Symbol;Acc:22194]	s	g
ENSTRUG00000009808	ubiquitin-conjugating enzyme E2H [Source:HGNC Symbol;Acc:12484]	s	g
ENSTRUG00000009958	adenosylhomocysteinase-like 2 [Source:HGNC Symbol;Acc:22204]		g
ENSTRUG00000010086	cholinergic receptor, muscarinic 2 [Source:HGNC Symbol;Acc:1951]	s
ENSTRUG00000010613	membrane associated guanylate kinase, WW and PDZ domain containing 2 [Source:HGNC Symbol;Acc:18957]	s	g
ENSTRUG00000010974	ERGIC and golgi 2 [Source:HGNC Symbol;Acc:30208]	s	g
ENSTRUG00000011092	KxDL motif containing 1 [Source:HGNC Symbol;Acc:28420]	s	g
ENSTRUG00000011192	DENN/MADD domain containing 5B [Source:HGNC Symbol;Acc:28338]	s	g
ENSTRUG00000011451	armadillo repeat containing 10 [Source:HGNC Symbol;Acc:21706]	s	g
ENSTRUG00000011507	F-box and leucine-rich repeat protein 13 [Source:HGNC Symbol;Acc:21658]	s	g
ENSTRUG00000011876	family with sequence similarity 185, member A [Source:HGNC Symbol;Acc:22412]	s	g
ENSTRUG00000011943	round spermatid basic protein 1-like [Source:HGNC Symbol;Acc:24765]	s	g
ENSTRUG00000011983	transmembrane protein 60 [Source:HGNC Symbol;Acc:21754]	s	g
ENSTRUG00000011991	proline rich 5 (renal) [Source:HGNC Symbol;Acc:31682]	s	g
ENSTRUG00000012099	RAD52 homolog (S. cerevisiae) [Source:HGNC Symbol;Acc:9824]	s	g
ENSTRUG00000012158	WNK lysine deficient protein kinase 1 [Source:HGNC Symbol;Acc:14540]	s	g
ENSTRUG00000012327	ELKS/RAB6-interacting/CAST family member 1 [Source:HGNC Symbol;Acc:17072]	s	g
ENSTRUG00000012497	F-box and leucine-rich repeat protein 14 [Source:HGNC Symbol;Acc:28624]	s	g
ENSTRUG00000012528	retinoblastoma-like 2 (p130) [Source:HGNC Symbol;Acc:9894]	s	g
ENSTRUG00000012929	RPGRIP1-like [Source:HGNC Symbol;Acc:29168]	s	g
ENSTRUG00000013075	NADPH oxidase, EF-hand calcium binding domain 5 [Source:HGNC Symbol;Acc:14874]	s
ENSTRUG00000013113	autophagy/beclin-1 regulator 1 [Source:HGNC Symbol;Acc:25990]	s	g
ENSTRUG00000013268	midkine (neurite growth-promoting factor 2) [Source:HGNC Symbol;Acc:6972]	s	g
ENSTRUG00000013299	diacylglycerol kinase, zeta [Source:HGNC Symbol;Acc:2857]	s	g
ENSTRUG00000013593	PHD finger protein 21A [Source:HGNC Symbol;Acc:24156]	s	g
ENSTRUG00000013801	ARP6 actin-related protein 6 homolog (yeast) [Source:HGNC Symbol;Acc:24025]	s	g
ENSTRUG00000013870	synaptonemal complex protein 3 [Source:HGNC Symbol;Acc:18130]	s	g
ENSTRUG00000013932	neural precursor cell expressed, developmentally down-regulated 1 [Source:HGNC Symbol;Acc:7723]	s	g
ENSTRUG00000014009	KIAA0101 [Source:HGNC Symbol;Acc:28961]	s	g
ENSTRUG00000014015	fucokinase [Source:HGNC Symbol;Acc:29500]	s	g
ENSTRUG00000014104	COMM domain containing 9 [Source:HGNC Symbol;Acc:25014]	s	g
ENSTRUG00000014107	SH3-domain GRB2-like 3 [Source:HGNC Symbol;Acc:10832]	s	g
ENSTRUG00000019322	Small nucleolar RNA SNORA71 [Source:RFAM;Acc:RF00056]	s
ENSTRUG00000019359	Small nucleolar RNA SNORA71 [Source:RFAM;Acc:RF00056]	s	g
ENSTRUG00000019192	Small nucleolar RNA SNORA71 [Source:RFAM;Acc:RF00056]	s	g
ENSTRUG00000014336	proline rich 5 like [Source:HGNC Symbol;Acc:25878]	s	g
ENSTRUG00000014350	GRAM domain containing 2 [Source:HGNC Symbol;Acc:27287]	s	g
ENSTRUG00000014407	chromosome 17 open reading frame 105 [Source:HGNC Symbol;Acc:37241]		g
ENSTRUG00000014409	integrin, alpha 11 [Source:HGNC Symbol;Acc:6136]	s	g
ENSTRUG00000014653	fem-1 homolog b (C. elegans) [Source:HGNC Symbol;Acc:3649]	s	g
ENSTRUG00000001784	CCR4-NOT transcription complex, subunit 1 [Source:HGNC Symbol;Acc:7877]
ENSTRUG00000019463	5S ribosomal RNA [Source:RFAM;Acc:RF00001]
ENSTRUG00000003057	histone cluster 2, H2ab [Source:HGNC Symbol;Acc:20508]
ENSTRUG00000001332	transcription factor AP-2 beta (activating enhancer binding protein 2 beta) [Source:HGNC Symbol;Acc:11743]	s
ENSTRUG00000000672	ferrochelatase [Source:HGNC Symbol;Acc:3647]	s	g
ENSTRUG00000000677	one cut homeobox 2 [Source:HGNC Symbol;Acc:8139]
ENSTRUG00000000705	Alpha-2,8-sialyltransferaseAlpha-2,8- sialyltransferase ST8Sia III [Source:UniProtKB/TrEMBL;Acc:Q6KC07]	s
ENSTRUG00000000758	WD repeat domain 7 [Source:HGNC Symbol;Acc:13490]	s	g
ENSTRUG00000000946	cyclin G2 [Source:HGNC Symbol;Acc:1593]	s	g
ENSTRUG00000001062	cyclin I [Source:HGNC Symbol;Acc:1595]	s	g
ENSTRUG00000001247	sosondowah ankyrin repeat domain family member B [Source:HGNC Symbol;Acc:32958]	s	g
ENSTRUG00000001284	shroom family member 3 [Source:HGNC Symbol;Acc:30422]	s	g
ENSTRUG00000001568	mitogen-activated protein kinase associated protein 1 [Source:HGNC Symbol;Acc:18752]	s	g
ENSTRUG00000001896	chromosome 9 open reading frame 172 [Source:HGNC Symbol;Acc:37284]
ENSTRUG00000001910	KIAA1024-like [Source:HGNC Symbol;Acc:33914]
ENSTRUG00000001927	solute carrier family 12 (sodium/potassium/chloride transporters), member 2 [Source:HGNC Symbol;Acc:10911]	s	g
ENSTRUG00000004205	solute carrier family 27 (fatty acid transporter), member 6 [Source:HGNC Symbol;Acc:11000]	s	g
ENSTRUG00000004904	lamin B1 [Source:HGNC Symbol;Acc:6637]	s	g
ENSTRUG00000005450	cripto, FRL-1, cryptic family 1 [Source:HGNC Symbol;Acc:18292]	s	g
ENSTRUG00000005560	deleted in colorectal carcinoma [Source:HGNC Symbol;Acc:2701]	s
ENSTRUG00000006269	lysozyme C precursor [Source:RefSeq peptide;Acc:NP_001027914]	s
ENSTRUG00000006696	chromosome 5 open reading frame 30 [Source:HGNC Symbol;Acc:25052]	s	g
ENSTRUG00000006717	YTH domain containing 2 [Source:HGNC Symbol;Acc:24721]	s	g
ENSTRUG00000007044	proteasome (prosome, macropain) subunit, beta type, 10 [Source:HGNC Symbol;Acc:9538]	s	g
ENSTRUG00000008182	proline-rich coiled-coil 1 [Source:HGNC Symbol;Acc:28164]	s	g
ENSTRUG00000008280	matrix metallopeptidase 11 (stromelysin 3) [Source:HGNC Symbol;Acc:7157]	s	g
ENSTRUG00000008643	folylpolyglutamate synthase [Source:HGNC Symbol;Acc:3824]	s	g
ENSTRUG00000008976	cyclin-dependent kinase 9 [Source:HGNC Symbol;Acc:1780]	s	g
ENSTRUG00000009187	peptidylglycine alpha-amidating monooxygenase [Source:HGNC Symbol;Acc:8596]	s	g
ENSTRUG00000009628	AU RNA binding protein/enoyl-CoA hydratase [Source:HGNC Symbol;Acc:890]	s	g
ENSTRUG00000009800	spleen tyrosine kinase [Source:HGNC Symbol;Acc:11491]	s	g
ENSTRUG00000010282	chromodomain helicase DNA binding protein 1 [Source:HGNC Symbol;Acc:1915]	s	g
ENSTRUG00000010796	receptor accessory protein 5 [Source:HGNC Symbol;Acc:30077]	s	g
ENSTRUG00000010889	3-hydroxy-3-methylglutaryl-CoA synthase 1 (soluble) [Source:HGNC Symbol;Acc:5007]	s	g
ENSTRUG00000011081	talin 1 [Source:HGNC Symbol;Acc:11845]	s	g
ENSTRUG00000011773	tropomyosin2 [Source:RefSeq peptide;Acc:NP_001027910]	s	g
ENSTRUG00000011889	interleukin 6 signal transducer (gp130, oncostatin M receptor) [Source:HGNC Symbol;Acc:6021]	s	g
ENSTRUG00000012152	purine-rich element binding protein G [Source:HGNC Symbol;Acc:17930]	s	g
ENSTRUG00000012193	solute carrier family 38, member 9 [Source:HGNC Symbol;Acc:26907]	s	g
ENSTRUG00000012357	receptor tyrosine kinase-like orphan receptor 2 [Source:HGNC Symbol;Acc:10257]	s	g
ENSTRUG00000012471	serine palmitoyltransferase, long chain base subunit 1 [Source:HGNC Symbol;Acc:11277]	s	g
ENSTRUG00000012699	family with sequence similarity 125, member B [Source:HGNC Symbol;Acc:23368]	s	g
ENSTRUG00000012793	zer-1 homolog (C. elegans) [Source:HGNC Symbol;Acc:30960]	s	g
ENSTRUG00000012856	TBC1 domain family, member 13 [Source:HGNC Symbol;Acc:25571]	s	g
ENSTRUG00000012911	DEAQ box RNA-dependent ATPase 1 [Source:HGNC Symbol;Acc:20410]	s	g
ENSTRUG00000013032	SET and MYND domain containing 1 [Source:HGNC Symbol;Acc:20986]	s	g
ENSTRUG00000013101	sepiapterin reductase (7,8-dihydrobiopterin:NADP+ oxidoreductase) [Source:HGNC Symbol;Acc:11257]	s	g
ENSTRUG00000013274	NAD kinase domain containing 1 [Source:HGNC Symbol;Acc:26404]	s	g
ENSTRUG00000013368	S-phase kinase-associated protein 2, E3 ubiquitin protein ligase [Source:HGNC Symbol;Acc:10901]	s	g
ENSTRUG00000013419	SH3-domain GRB2-like endophilin B2 [Source:HGNC Symbol;Acc:10834]	s	g
ENSTRUG00000013515	phosphatidylinositol-4-phosphate 5-kinase-like 1 [Source:HGNC Symbol;Acc:28711]	s	g
ENSTRUG00000013567	dolichyl-phosphate mannosyltransferase polypeptide 2, regulatory subunit [Source:HGNC Symbol;Acc:3006]	s	g
ENSTRUG00000013589	nuclear apoptosis inducing factor 1 [Source:HGNC Symbol;Acc:25446]	s	g
ENSTRUG00000013603	solute carrier family 25 (mitochondrial carrier; phosphate carrier), member 25 [Source:HGNC Symbol;Acc:20663]	s	g
ENSTRUG00000013698	UDP-N-acteylglucosamine pyrophosphorylase 1-like 1 [Source:HGNC Symbol;Acc:28082]	s	g
ENSTRUG00000013790	zinc finger, DHHC-type containing 12 [Source:HGNC Symbol;Acc:19159]	s	g
ENSTRUG00000013819	protein kinase N3 [Source:HGNC Symbol;Acc:17999]	s	g
ENSTRUG00000013980	SET nuclear oncogene [Source:HGNC Symbol;Acc:10760]	s	g
ENSTRUG00000014025	WD repeat domain 34 [Source:HGNC Symbol;Acc:28296]	s	g
ENSTRUG00000014072	spectrin, alpha, non-erythrocytic 1 [Source:HGNC Symbol;Acc:11273]	s	g
ENSTRUG00000002556	AHNAK nucleoprotein [Source:HGNC Symbol;Acc:347]	s	g
ENSTRUG00000002997	solute carrier family 26, member 6 [Source:HGNC Symbol;Acc:14472]	s
ENSTRUG00000003209	ATP-binding cassette, sub-family B (MDR/TAP), member 8 [Source:HGNC Symbol;Acc:49]	s	g
ENSTRUG00000004034	cyclin-dependent kinase 5 [Source:HGNC Symbol;Acc:1774]	s	g
ENSTRUG00000004514	acid-sensing (proton-gated) ion channel 3 [Source:HGNC Symbol;Acc:101]	s
ENSTRUG00000005244	ankyrin repeat and SOCS box containing 10 [Source:HGNC Symbol;Acc:17185]
ENSTRUG00000005470	gastrulation brain homeobox 1 [Source:HGNC Symbol;Acc:4185]
ENSTRUG00000005543	ArfGAP with GTPase domain, ankyrin repeat and PH domain 3 [Source:HGNC Symbol;Acc:16923]	s	g
ENSTRUG00000005744	RB1-inducible coiled-coil 1 [Source:HGNC Symbol;Acc:15574]	s	g
ENSTRUG00000006078	suppression of tumorigenicity 18 (breast carcinoma) (zinc finger protein) [Source:HGNC Symbol;Acc:18695]
ENSTRUG00000006409	protein-L-isoaspartate (D-aspartate) O- methyltransferase domain containing 1 [Source:HGNC Symbol;Acc:30483]	s	g
ENSTRUG00000006540	syntrophin, gamma 1 [Source:HGNC Symbol;Acc:13740]		g
ENSTRUG00000006860	snail homolog 2 (Drosophila) [Source:HGNC Symbol;Acc:11094]	s	g
ENSTRUG00000006972	ubiquitin-conjugating enzyme E2 variant 2 [Source:HGNC Symbol;Acc:12495]	s	g
ENSTRUG00000006983	minichromosome maintenance complex component 4 [Source:HGNC Symbol;Acc:6947]	s	g
ENSTRUG00000007512	minichromosome maintenance complex component 4 [Source:HGNC Symbol;Acc:6947]	s	g
ENSTRUG00000007627	KIAA0146 [Source:HGNC Symbol;Acc:28971]	s	g
ENSTRUG00000007698	microtubule-associated protein, RP/EB family, member 2 [Source:HGNC Symbol;Acc:6891]	s	g
ENSTRUG00000007855	dystrobrevin, alpha [Source:HGNC Symbol;Acc:3057]	s
ENSTRUG00000008361	kelch-like 14 (Drosophila) [Source:HGNC Symbol;Acc:29266]	s
ENSTRUG00000008613	calcium channel, voltage-dependent, R type, alpha 1E subunit [Source:HGNC Symbol;Acc:1392]		g
ENSTRUG00000008945	ring finger protein 11 [Source:HGNC Symbol;Acc:10056]	s	g
ENSTRUG00000009002	retinal pigment epithelium-specific protein 65kDa [Source:HGNC Symbol;Acc:10294]	s
ENSTRUG00000009316	serine/arginine-rich splicing factor 11 [Source:HGNC Symbol;Acc:10782]	s	g
ENSTRUG00000009572	ankyrin repeat domain 13C [Source:HGNC Symbol;Acc:25374]	s	g
ENSTRUG00000009862	zinc finger protein 830 [Source:HGNC Symbol;Acc:28291]	s	g
ENSTRUG00000009879	KIAA0494 [Source:HGNC Symbol;Acc:29051]	s	g
ENSTRUG00000009997	latrophilin 2 [Source:HGNC Symbol;Acc:18582]	s	g
ENSTRUG00000010596	protein kinase, cAMP-dependent, catalytic, beta [Source:HGNC Symbol;Acc:9381]	s	g
ENSTRUG00000010908	exosome component 4 [Source:HGNC Symbol;Acc:18189]	s	g
ENSTRUG00000010940	glycosylphosphatidylinositol anchor attachment protein 1 homolog (yeast) [Source:HGNC Symbol;Acc:4446]	s	g
ENSTRUG00000011046	SHANK-associated RH domain interactor [Source:HGNC Symbol;Acc:25321]	s	g
ENSTRUG00000011263	DEAH (Asp-Glu-Ala-His) box polypeptide 30 [Source:HGNC Symbol;Acc:16716]	s	g
ENSTRUG00000011447	Werner helicase interacting protein 1 [Source:HGNC Symbol;Acc:20876]	s	g
ENSTRUG00000011481	myosin light chain kinase family, member 4 [Source:HGNC Symbol;Acc:27972]		g
ENSTRUG00000011513	forkhead box C1 [Source:HGNC Symbol;Acc:3800]		g
ENSTRUG00000011568	interferon regulatory factor 4 [Source:HGNC Symbol;Acc:6119]	s	g
ENSTRUG00000011793	receptor (TNFRSF)-interacting serine-threonine kinase 1 [Source:HGNC Symbol;Acc:10019]	s	g
ENSTRUG00000011996	meprin A, beta [Source:HGNC Symbol;Acc:7020]	s	g
ENSTRUG00000012154	PH domain and leucine rich repeat protein phosphatase 1 [Source:HGNC Symbol;Acc:20610]	s	g
ENSTRUG00000012455	sirtuin 5 [Source:HGNC Symbol;Acc:14933]	s	g
ENSTRUG00000012530	adenylate cyclase 1 (brain) [Source:HGNC Symbol;Acc:232]		g
ENSTRUG00000013034	insulin-like growth factor binding protein 1 [Source:HGNC Symbol;Acc:5469]
ENSTRUG00000013099	insulin-like growth factor binding protein 3 [Source:HGNC Symbol;Acc:5472]
ENSTRUG00000013214	tensin 3 [Source:HGNC Symbol;Acc:21616]	s	g
ENSTRUG00000019090	5S ribosomal RNA [Source:RFAM;Acc:RF00001]
ENSTRUG00000010683	TRAF-interacting protein with forkhead-associated domain [Source:HGNC Symbol;Acc:19075]	s	g
ENSTRUG00000010696	fragile X mental retardation, autosomal homolog 2 [Source:HGNC Symbol;Acc:4024]	s	g
ENSTRUG00000011057	HAUS augmin-like complex, subunit 4 [Source:HGNC Symbol;Acc:20163]	s	g
ENSTRUG00000011093	dedicator of cytokinesis 11 [Source:HGNC Symbol;Acc:23483]	s	g
ENSTRUG00000011778	kin of IRRE like (Drosophila) [Source:HGNC Symbol;Acc:15734]	s	g
ENSTRUG00000011914	NADH dehydrogenase (ubiquinone) Fe-S protein 2, 49kDa (NADH-coenzyme Q reductase) [Source:HGNC Symbol;Acc:7708]	s	g
ENSTRUG00000011966	OTU domain, ubiquitin aldehyde binding 1 [Source:HGNC Symbol;Acc:23077]	s	g
ENSTRUG00000012056	methyltransferase like 12 [Source:HGNC Symbol;Acc:33113]	s	g
ENSTRUG00000012128	alpha-kinase 1 [Source:HGNC Symbol;Acc:20917]	s	g
ENSTRUG00000012150	RAS guanyl releasing protein 2 (calcium and DAG- regulated) [Source:HGNC Symbol;Acc:9879]	s	g
ENSTRUG00000012366	neurexin 2 [Source:HGNC Symbol;Acc:8009]
ENSTRUG00000012376	neurexin 2 [Source:HGNC Symbol;Acc:8009]
ENSTRUG00000012440	neurexin 2 [Source:HGNC Symbol;Acc:8009]	s
ENSTRUG00000012557	mitogen-activated protein kinase kinase kinase 11 [Source:HGNC Symbol;Acc:6850]	s	g
ENSTRUG00000012644	DR1-associated protein 1 (negative cofactor 2 alpha) [Source:HGNC Symbol;Acc:3019]	s	g
ENSTRUG00000012717	TAF6-like RNA polymerase II, p300/CBP-associated factor (PCAF)-associated factor, 65kDa [Source:HGNC Symbol;Acc:17305]	s	g
ENSTRUG00000012797	metastasis associated 1 family, member 2 [Source:HGNC Symbol;Acc:7411]	s	g
ENSTRUG00000013028	ECSIT homolog (Drosophila) [Source:HGNC Symbol;Acc:29548]	s	g
ENSTRUG00000013072	reticulon 3 [Source:RefSeq peptide;Acc:NP_001033031]	s	g
ENSTRUG00000013106	multiple endocrine neoplasia I [Source:HGNC Symbol;Acc:7010]	s	g
ENSTRUG00000013185	mitogen-activated protein kinase kinase kinase kinase 2 [Source:HGNC Symbol;Acc:6864]	s	g
ENSTRUG00000013364	phosphorylase, glycogen, muscle [Source:HGNC Symbol;Acc:9726]	s	g
ENSTRUG00000013787	bolA homolog 2 (E. coli) [Source:HGNC Symbol;Acc:29488]	s	g
ENSTRUG00000013793	SLX1 structure-specific endonuclease subunit homolog A (S. cerevisiae) [Source:HGNC Symbol;Acc:20922]	s	g
ENSTRUG00000013831	inhibitor of growth family, member 2 [Source:HGNC Symbol;Acc:6063]	s	g
ENSTRUG00000013849	RWD domain containing 4 [Source:HGNC Symbol;Acc:23750]	s	g
ENSTRUG00000013894	BTG family, member 3 [Source:HGNC Symbol;Acc:1132]	s	g
ENSTRUG00000013898	BTG family, member 3 [Source:HGNC Symbol;Acc:1132]
ENSTRUG00000013127	Rh family, C glycoprotein [Source:HGNC Symbol;Acc:18140]		g
ENSTRUG00000001301	chromosome 19 open reading frame 43 [Source:HGNC Symbol;Acc:28424]	s	g
ENSTRUG00000002017	catenin (cadherin-associated protein), delta 2 [Source:HGNC Symbol;Acc:2516]	s
ENSTRUG00000002047	v-yes-1 Yamaguchi sarcoma viral related oncogene homolog [Source:HGNC Symbol;Acc:6735]	s	g
ENSTRUG00000003592	uroporphyrinogen decarboxylase [Source:HGNC Symbol;Acc:12591]	s	g
ENSTRUG00000003987	zinc finger, SWIM-type containing 5 [Source:HGNC Symbol;Acc:29299]	s	g
ENSTRUG00000004369	fatty acid binding protein 6, ileal [Source:HGNC Symbol;Acc:3561]	s
ENSTRUG00000004628	target of EGR1, member 1 (nuclear) [Source:HGNC Symbol;Acc:15954]	s	g
ENSTRUG00000004895	5'-3' exoribonuclease 1 [Source:HGNC Symbol;Acc:30654]	s	g
ENSTRUG00000005262	ring finger and WD repeat domain 2, E3 ubiquitin protein ligase [Source:HGNC Symbol;Acc:17440]	s	g
ENSTRUG00000006204	astrotactin 1 [Source:HGNC Symbol;Acc:773]	s
ENSTRUG00000007120	family with sequence similarity 5, member B [Source:HGNC Symbol;Acc:13746]		g
ENSTRUG00000007338	kelch-like 20 (Drosophila) [Source:HGNC Symbol;Acc:25056]	s	g
ENSTRUG00000007797	Myosin heavy chain [Source:UniProtKB/TrEMBL;Acc:C0STL7]	s	g
ENSTRUG00000008592	fat storage-inducing transmembrane protein 1 [Source:HGNC Symbol;Acc:33714]		g
ENSTRUG00000008632	chromodomain helicase DNA binding protein 7 [Source:HGNC Symbol;Acc:20626]	s	g
ENSTRUG00000019474	Pseudoknot of the domain G(G12) of 23S ribosomal RNA [Source:RFAM;Acc:RF01118]
ENSTRUG00000002086	prune homolog 2 (Drosophila) [Source:HGNC Symbol;Acc:25209]		g
ENSTRUG00000002220	forkhead box B2 [Source:HGNC Symbol;Acc:23315]
ENSTRUG00000002310	vacuolar protein sorting 13 homolog A (S. cerevisiae) [Source:HGNC Symbol;Acc:1908]	s	g
ENSTRUG00000003957	G protein alpha subunit [Source:UniProtKB/TrEMBL;Acc:Q8QGZ8]	s
ENSTRUG00000003980	Guanine nucleotide binding protein [Source:UniProtKB/TrEMBL;Acc:Q8QGZ0]	s	g
ENSTRUG00000004563	WD repeat domain 31 [Source:HGNC Symbol;Acc:21421]	s	g
ENSTRUG00000004726	BRI3 binding protein [Source:HGNC Symbol;Acc:14251]	s	g
ENSTRUG00000004833	unc-5 homolog C (C. elegans) [Source:HGNC Symbol;Acc:12569]	s	g
ENSTRUG00000005555	bone morphogenetic protein receptor, type IB [Source:HGNC Symbol;Acc:1077]	s	g
ENSTRUG00000005717	PDZ and LIM domain 5 [Source:HGNC Symbol;Acc:17468]	s	g
ENSTRUG00000006503	EGF-like, fibronectin type III and laminin G domains [Source:HGNC Symbol;Acc:26810]
ENSTRUG00000006846	glial cell derived neurotrophic factor [Source:HGNC Symbol;Acc:4232]	s	g
ENSTRUG00000006903	NDC80 kinetochore complex component homolog (S. cerevisiae) [Source:HGNC Symbol;Acc:16909]	s	g
ENSTRUG00000007260	Nipped-B homolog (Drosophila) [Source:HGNC Symbol;Acc:28862]	s	g
ENSTRUG00000008373	LMBR1 domain containing 2 [Source:HGNC Symbol;Acc:25287]	s	g
ENSTRUG00000008629	golgi membrane protein 1 [Source:HGNC Symbol;Acc:15451]	s	g
ENSTRUG00000008637	N(alpha)-acetyltransferase 35, NatC auxiliary subunit [Source:HGNC Symbol;Acc:24340]	s	g
ENSTRUG00000009063	ATP/GTP binding protein 1 [Source:HGNC Symbol;Acc:17258]	s	g
ENSTRUG00000009674	neurotrophic tyrosine kinase, receptor, type 2 [Source:HGNC Symbol;Acc:8032]	s
ENSTRUG00000010280	solute carrier family 28 (sodium-coupled nucleoside transporter), member 3 [Source:HGNC Symbol;Acc:16484]		g
ENSTRUG00000010577	RMI1, RecQ mediated genome instability 1, homolog (S. cerevisiae) [Source:HGNC Symbol;Acc:25764]	s	g
ENSTRUG00000010659	heterogeneous nuclear ribonucleoprotein K [Source:HGNC Symbol;Acc:5044]	s	g
ENSTRUG00000019067	fru-mir-7 [Source:miRBase;Acc:MI0003337]
ENSTRUG00000011213	G kinase anchoring protein 1 [Source:HGNC Symbol;Acc:17496]	s	g
ENSTRUG00000011304	idnK, gluconokinase homolog (E. coli) [Source:HGNC Symbol;Acc:31367]	s	g
ENSTRUG00000011338	FERM domain containing 3 [Source:HGNC Symbol;Acc:24125]	s
ENSTRUG00000011541	RAS and EF-hand domain containing [Source:HGNC Symbol;Acc:26464]		g
ENSTRUG00000011681	transducin-like enhancer of split 1 (E(sp1) homolog, Drosophila) [Source:HGNC Symbol;Acc:11837]	s	g
ENSTRUG00000011888	mex-3 homolog C (C. elegans) [Source:HGNC Symbol;Acc:28040]	s	g
ENSTRUG00000011940	TMED7-TICAM2 readthrough [Source:HGNC Symbol;Acc:33945]	s	g
ENSTRUG00000012022	fem-1 homolog c (C. elegans) [Source:HGNC Symbol;Acc:16933]	s	g
ENSTRUG00000012131	coiled-coil domain containing 112 [Source:HGNC Symbol;Acc:28599]	s
ENSTRUG00000012182	protein geranylgeranyltransferase type I, beta subunit [Source:HGNC Symbol;Acc:8895]	s	g
ENSTRUG00000012235	tripartite motif containing 36 [Source:HGNC Symbol;Acc:16280]	s	g
ENSTRUG00000012411	family with sequence similarity 190, member A [Source:HGNC Symbol;Acc:29349]	s	g
ENSTRUG00000012431	glutamate receptor, ionotropic, delta 2 [Source:HGNC Symbol;Acc:4576]	s
ENSTRUG00000012647	atonal homolog 1 (Drosophila) [Source:HGNC Symbol;Acc:797]
ENSTRUG00000012662	SWI/SNF-related, matrix-associated actin-dependent regulator of chromatin, subfamily a, containing DEAD/H box 1 [Source:HGNC Symbol;Acc:18398]	s	g
ENSTRUG00000012796	perforin 1 (pore forming protein) [Source:HGNC Symbol;Acc:9360]		g
ENSTRUG00000012855	perforin 1 (pore forming protein) [Source:HGNC Symbol;Acc:9360]	s	g
ENSTRUG00000012860	macrophage expressed 1 [Source:HGNC Symbol;Acc:29619]	s	g
ENSTRUG00000012974	mitogen-activated protein kinase 4 [Source:HGNC Symbol;Acc:6878]	s	g
ENSTRUG00000013010	malic enzyme 2, NAD(+)-dependent, mitochondrial [Source:HGNC Symbol;Acc:6984]	s	g
ENSTRUG00000013094	elaC homolog 1 (E. coli) [Source:HGNC Symbol;Acc:14197]	s	g
ENSTRUG00000013119	mesoderm induction early response 1, family member 3 [Source:HGNC Symbol;Acc:26678]	s	g
ENSTRUG00000013228	polo-like kinase 2 [Source:HGNC Symbol;Acc:19699]	s	g
ENSTRUG00000013469	RAB3C, member RAS oncogene family [Source:HGNC Symbol;Acc:30269]	s	g
ENSTRUG00000013545	phosphodiesterase 4D, cAMP-specific [Source:HGNC Symbol;Acc:8783]	s	g
ENSTRUG00000013706	ELOVL fatty acid elongase 7 [Source:HGNC Symbol;Acc:26292]	s	g
ENSTRUG00000013865	excision repair cross-complementing rodent repair deficiency, complementation group 8 [Source:HGNC Symbol;Acc:3439]	s	g
ENSTRUG00000013944	NADH dehydrogenase (ubiquinone) complex I, assembly factor 2 [Source:HGNC Symbol;Acc:28086]	s	g
ENSTRUG00000013969	chromosome 5 open reading frame 43 [Source:HGNC Symbol;Acc:33861]	s	g
ENSTRUG00000013971	zinc finger, SWIM-type containing 6 [Source:HGNC Symbol;Acc:29316]	s	g
ENSTRUG00000014040	phosphoglucomutase 5 [Source:HGNC Symbol;Acc:8908]	s	g
ENSTRUG00000014144	COBW domain containing 1 [Source:HGNC Symbol;Acc:17134]	s	g
ENSTRUG00000014248	dedicator of cytokinesis 8 [Source:HGNC Symbol;Acc:19191]	s	g
ENSTRUG00000014477	chromosome 9 open reading frame 3 [Source:HGNC Symbol;Acc:1361]	s	g
ENSTRUG00000018909	fru-mir-23b [Source:miRBase;Acc:MI0003269]
ENSTRUG00000019172	fru-mir-27b [Source:miRBase;Acc:MI0003267]
ENSTRUG00000014491	Fanconi anemia, complementation group C [Source:HGNC Symbol;Acc:3584]	s	g
ENSTRUG00000014514	patched 1 [Source:HGNC Symbol;Acc:9585]	s	g
ENSTRUG00000014634	excision repair cross-complementing rodent repair deficiency, complementation group 6-like 2 [Source:HGNC Symbol;Acc:26922]	s	g
ENSTRUG00000014687	hydroxysteroid (17-beta) dehydrogenase 3 [Source:HGNC Symbol;Acc:5212]	s	g
ENSTRUG00000014721	importin 11 [Source:HGNC Symbol;Acc:20628]	s	g
ENSTRUG00000014809	regulator of G-protein signaling 7 binding protein [Source:HGNC Symbol;Acc:23271]	s	g
ENSTRUG00000014834	complement component 7 [Source:HGNC Symbol;Acc:1346]	s	g
ENSTRUG00000014868	phosphatidylinositol-specific phospholipase C, X domain containing 3 [Source:HGNC Symbol;Acc:31822]	s	g
ENSTRUG00000014894	3-oxoacid CoA transferase 2 [Source:HGNC Symbol;Acc:18606]	s	g
ENSTRUG00000015015	chromosome 5 open reading frame 51 [Source:HGNC Symbol;Acc:27750]	s	g
ENSTRUG00000015025	F-box protein 4 [Source:HGNC Symbol;Acc:13583]	s	g
ENSTRUG00000015040	growth hormone receptor [Source:HGNC Symbol;Acc:4263]	s	g
ENSTRUG00000015095	selenoprotein P, plasma, 1 [Source:HGNC Symbol;Acc:10751]	s	g
ENSTRUG00000015099	zinc finger protein 131 [Source:HGNC Symbol;Acc:12915]	s	g
ENSTRUG00000015127	growth arrest and DNA-damage-inducible, gamma [Source:HGNC Symbol;Acc:4097]	s	g
ENSTRUG00000015156	ephrin-A5 [Source:HGNC Symbol;Acc:3225]	s	g
ENSTRUG00000015185	F-box and leucine-rich repeat protein 17 [Source:HGNC Symbol;Acc:13615]	s	g
ENSTRUG00000015196	AhpC/TSA antioxidant enzyme domain containing 1 [Source:HGNC Symbol;Acc:16881]	s	g
ENSTRUG00000015225	CDC14 cell division cycle 14 homolog B (S. cerevisiae) [Source:HGNC Symbol;Acc:1719]	s	g
ENSTRUG00000015277	hyaluronan binding protein 4 [Source:HGNC Symbol;Acc:17062]	s	g
ENSTRUG00000015325	zinc finger protein 367 [Source:HGNC Symbol;Acc:18320]	s	g
ENSTRUG00000015351	solute carrier family 35, member D2 [Source:HGNC Symbol;Acc:20799]	s	g
ENSTRUG00000015427	U-box domain containing 5 [Source:HGNC Symbol;Acc:17777]	s	g
ENSTRUG00000015550	sepiapterin reductase (7,8-dihydrobiopterin:NADP+ oxidoreductase) [Source:HGNC Symbol;Acc:11257]
ENSTRUG00000015565	SET and MYND domain containing 1 [Source:HGNC Symbol;Acc:20986]	s	g
ENSTRUG00000015614	fatty acid binding protein 1, liver [Source:HGNC Symbol;Acc:3555]	s	g
ENSTRUG00000015639	zinc finger protein 366 [Source:HGNC Symbol;Acc:18316]	s	g
ENSTRUG00000015643	mitochondrial ribosomal protein S27 [Source:HGNC Symbol;Acc:14512]	s	g
ENSTRUG00000015663	prostaglandin E receptor 4 (subtype EP4) [Source:HGNC Symbol;Acc:9596]	s	g
ENSTRUG00000015693	lipoxygenase homology domains 1 [Source:HGNC Symbol;Acc:26521]
ENSTRUG00000015714	ring finger protein 165 [Source:HGNC Symbol;Acc:31696]	s	g
ENSTRUG00000015764	phosphatidic acid phosphatase type 2A [Source:HGNC Symbol;Acc:9228]	s	g
ENSTRUG00000015789	chondroitin sulfate N- acetylgalactosaminyltransferase 1 [Source:HGNC Symbol;Acc:24290]	s	g
ENSTRUG00000015816	ring finger protein 122 [Source:HGNC Symbol;Acc:21147]	s	g
ENSTRUG00000002780	SH3-domain binding protein 4 [Source:HGNC Symbol;Acc:10826]	s	g
ENSTRUG00000003274	plakophilin 4 [Source:HGNC Symbol;Acc:9026]	s	g
ENSTRUG00000003915	methyl-CpG binding domain protein 5 [Source:HGNC Symbol;Acc:20444]	s	g
ENSTRUG00000004031	origin recognition complex, subunit 4 [Source:HGNC Symbol;Acc:8490]	s	g
ENSTRUG00000004589	activin A receptor, type IIA [Source:HGNC Symbol;Acc:173]	s	g
ENSTRUG00000005095	zinc finger E-box binding homeobox 2 [Source:HGNC Symbol;Acc:14881]	s	g
ENSTRUG00000005436	kynureninase [Source:HGNC Symbol;Acc:6469]
ENSTRUG00000005799	von Willebrand factor D and EGF domains [Source:HGNC Symbol;Acc:21897]	s
ENSTRUG00000005875	transcription factor 15 (basic helix-loop-helix) [Source:HGNC Symbol;Acc:11627]	s	g
ENSTRUG00000005902	basic leucine zipper and W2 domains 1 [Source:HGNC Symbol;Acc:18380]	s	g
ENSTRUG00000006144	aldehyde oxidase 1 [Source:HGNC Symbol;Acc:553]	s	g
ENSTRUG00000008468	four and a half LIM domains 2 [Source:HGNC Symbol;Acc:3703]	s
ENSTRUG00000008724	collagen, type XVIII, alpha 1 [Source:HGNC Symbol;Acc:2195]	s	g
ENSTRUG00000009423	abl-interactor 2 [Source:HGNC Symbol;Acc:24011]	s	g
ENSTRUG00000009561	cytochrome P450, family 20, subfamily A, polypeptide 1 [Source:HGNC Symbol;Acc:20576]	s	g
ENSTRUG00000009812	transmembrane protein 237 [Source:HGNC Symbol;Acc:14432]	s	g
ENSTRUG00000009863	membrane protein, palmitoylated 4 (MAGUK p55 subfamily member 4) [Source:HGNC Symbol;Acc:13680]
ENSTRUG00000009974	amyotrophic lateral sclerosis 2 (juvenile) [Source:HGNC Symbol;Acc:443]	s	g
ENSTRUG00000010321	family with sequence similarity 171, member B [Source:HGNC Symbol;Acc:29412]	s	g
ENSTRUG00000010406	mitochondrial ribosomal protein S9 [Source:HGNC Symbol;Acc:14501]	s	g
ENSTRUG00000010883	LY6/PLAUR domain containing 1 [Source:HGNC Symbol;Acc:28431]	s	g
ENSTRUG00000010894	NCK-associated protein 5 [Source:HGNC Symbol;Acc:29847]	s	g
ENSTRUG00000010970	glycerol-3-phosphate dehydrogenase 1-like [Source:HGNC Symbol;Acc:28956]	s	g
ENSTRUG00000011120	DPH3, KTI11 homolog (S. cerevisiae) [Source:HGNC Symbol;Acc:27717]	s	g
ENSTRUG00000011124	Claudin 33a [Source:UniProtKB/TrEMBL;Acc:Q6E5S1]
ENSTRUG00000011133	cyclin-dependent kinase 15 [Source:HGNC Symbol;Acc:14434]	s
ENSTRUG00000011479	inositol polyphosphate-4-phosphatase, type I, 107kDa [Source:HGNC Symbol;Acc:6074]	s	g
ENSTRUG00000017960	unc-79 homolog (C. elegans) [Source:HGNC Symbol;Acc:19966]	s	g
ENSTRUG00000002229	NADPH oxidase 1 [Source:HGNC Symbol;Acc:7889]		g
ENSTRUG00000000120	CD48 molecule [Source:HGNC Symbol;Acc:1683]		g
ENSTRUG00000003497	forkhead box N3 [Source:HGNC Symbol;Acc:1928]	s	g
ENSTRUG00000003751	potassium channel, subfamily K, member 13 [Source:HGNC Symbol;Acc:6275]
ENSTRUG00000003908	proteasome (prosome, macropain) 26S subunit, ATPase, 1 [Source:HGNC Symbol;Acc:9547]	s	g
ENSTRUG00000004343	breast cancer metastasis-suppressor 1-like [Source:HGNC Symbol;Acc:20512]	s	g
ENSTRUG00000004942	nuclear factor of kappa light polypeptide gene enhancer in B-cells inhibitor, alpha [Source:HGNC Symbol;Acc:7797]	s	g
ENSTRUG00000005207	proteasome (prosome, macropain) subunit, alpha type, 6 [Source:HGNC Symbol;Acc:9535]	s	g
ENSTRUG00000005453	family with sequence similarity 177, member A1 [Source:HGNC Symbol;Acc:19829]	s	g
ENSTRUG00000005506	fibronectin leucine rich transmembrane protein 2 [Source:HGNC Symbol;Acc:3761]	s	g
ENSTRUG00000019410	Small Cajal body specific RNA 13 [Source:RFAM;Acc:RF00231]	s	g
ENSTRUG00000005932	PRKR interacting protein 1 (IL11 inducible) [Source:HGNC Symbol;Acc:21894]	s	g
ENSTRUG00000005957	glutaredoxin 5 [Source:HGNC Symbol;Acc:20134]	s	g
ENSTRUG00000006014	integrator complex subunit 9 [Source:HGNC Symbol;Acc:25592]	s	g
ENSTRUG00000006337	phospholipase A2, group VII (platelet-activating factor acetylhydrolase, plasma) [Source:HGNC Symbol;Acc:9040]	s	g
ENSTRUG00000006534	tudor domain containing 6 [Source:HGNC Symbol;Acc:21339]
ENSTRUG00000006640	visinin-like 1 [Source:HGNC Symbol;Acc:12722]	s	g
ENSTRUG00000006726	family with sequence similarity 49, member A [Source:HGNC Symbol;Acc:25373]	s	g
ENSTRUG00000007283	CDC42 binding protein kinase alpha (DMPK-like) [Source:HGNC Symbol;Acc:1737]	s	g
ENSTRUG00000007659	left-right determination factor 2 [Source:HGNC Symbol;Acc:3122]
ENSTRUG00000007759	heterogeneous nuclear ribonucleoprotein U (scaffold attachment factor A) [Source:HGNC Symbol;Acc:5048]	s	g
ENSTRUG00000008222	kinesin family member 26B [Source:HGNC Symbol;Acc:25484]	s	g
ENSTRUG00000008308	consortin, connexin sorting protein [Source:HGNC Symbol;Acc:26486]	s	g
ENSTRUG00000008313	synaptosomal-associated protein, 25kDa [Source:HGNC Symbol;Acc:11132]	s
ENSTRUG00000008447	regulatory factor X, 6 [Source:HGNC Symbol;Acc:21478]	s
ENSTRUG00000008567	vestigial like 2 (Drosophila) [Source:HGNC Symbol;Acc:20232]		g
ENSTRUG00000008578	plasminogen [Source:HGNC Symbol;Acc:9071]	s
ENSTRUG00000009213	insulin-like growth factor 2 receptor [Source:HGNC Symbol;Acc:5467]	s	g
ENSTRUG00000010359	G protein-coupled receptor 31 [Source:HGNC Symbol;Acc:4486]	s	g
ENSTRUG00000010467	G protein-coupled receptor 31 [Source:HGNC Symbol;Acc:4486]		g
ENSTRUG00000010550	vasohibin 2 [Source:HGNC Symbol;Acc:25723]	s	g
ENSTRUG00000010632	angel homolog 2 (Drosophila) [Source:HGNC Symbol;Acc:30534]	s	g
ENSTRUG00000010687	UDP-N-acetyl-alpha-D-galactosamine:polypeptide N- acetylgalactosaminyltransferase 14 (GalNAc-T14) [Source:HGNC Symbol;Acc:22946]		g
ENSTRUG00000010988	zinc finger, AN1-type domain 3 [Source:HGNC Symbol;Acc:18019]	s	g
ENSTRUG00000011037	BTB (POZ) domain containing 9 [Source:HGNC Symbol;Acc:21228]	s	g
ENSTRUG00000011334	fatty acid binding protein 7, brain [Source:HGNC Symbol;Acc:3562]	s	g
ENSTRUG00000011386	sphingomyelin phosphodiesterase, acid-like 3A [Source:HGNC Symbol;Acc:17389]	s	g
ENSTRUG00000011519	clavesin 2 [Source:HGNC Symbol;Acc:23046]
ENSTRUG00000001607	chymotrypsin-like elastase family, member 1 [Source:HGNC Symbol;Acc:3308]	s	g
ENSTRUG00000003005	calcium binding protein 5 [Source:HGNC Symbol;Acc:13714]
ENSTRUG00000003228	seizure related 6 homolog (mouse)-like 2 [Source:HGNC Symbol;Acc:30844]
ENSTRUG00000004194	potassium channel tetramerisation domain containing 13 [Source:HGNC Symbol;Acc:22234]	s	g
ENSTRUG00000004662	family with sequence similarity 173, member A [Source:HGNC Symbol;Acc:14152]	s	g
ENSTRUG00000004696	exportin 6 [Source:HGNC Symbol;Acc:19733]	s	g
ENSTRUG00000005236	NME/NM23 nucleoside diphosphate kinase 4 [Source:HGNC Symbol;Acc:7852]		g
ENSTRUG00000005442	EPS8-like 1 [Source:HGNC Symbol;Acc:21295]		g
ENSTRUG00000005532	solute carrier family 6, member 16 [Source:HGNC Symbol;Acc:13622]	s	g
ENSTRUG00000006463	solute carrier family 17 (sodium-dependent inorganic phosphate cotransporter), member 7 [Source:HGNC Symbol;Acc:16704]
ENSTRUG00000006628	ES cell expressed Ras [Source:HGNC Symbol;Acc:5174]	s	g
ENSTRUG00000006759	polymerase (DNA directed), delta 1, catalytic subunit [Source:HGNC Symbol;Acc:9175]	s	g
ENSTRUG00000007451	glycogen synthase 1 (muscle) [Source:HGNC Symbol;Acc:4706]	s	g
ENSTRUG00000008112	aspartate dehydrogenase domain containing [Source:HGNC Symbol;Acc:33856]	s	g
ENSTRUG00000008160	HSPA (heat shock 70kDa) binding protein, cytoplasmic cochaperone 1 [Source:HGNC Symbol;Acc:24989]	s	g
ENSTRUG00000008300	Tu translation elongation factor, mitochondrial [Source:HGNC Symbol;Acc:12420]	s	g
ENSTRUG00000008443	Tu translation elongation factor, mitochondrial [Source:HGNC Symbol;Acc:12420]
ENSTRUG00000008462	potassium inwardly-rectifying channel, subfamily J, member 12 [Source:HGNC Symbol;Acc:6258]
ENSTRUG00000008485	chromosome 17 open reading frame 103 [Source:HGNC Symbol;Acc:30770]	s	g
ENSTRUG00000008507	transmembrane protein 11 [Source:HGNC Symbol;Acc:16823]	s	g
ENSTRUG00000008539	chloride channel, voltage-sensitive 7 [Source:HGNC Symbol;Acc:2025]	s	g
ENSTRUG00000009102	solute carrier family 2 (facilitated glucose transporter), member 6 [Source:HGNC Symbol;Acc:11011]	s	g
ENSTRUG00000009305	ubiquitin specific peptidase 7 (herpes virus- associated) [Source:HGNC Symbol;Acc:12630]	s	g
ENSTRUG00000009623	chromosome 16 open reading frame 72 [Source:HGNC Symbol;Acc:30103]	s	g
ENSTRUG00000009710	dynactin 5 (p25) [Source:HGNC Symbol;Acc:24594]	s	g
ENSTRUG00000009802	NADH dehydrogenase (ubiquinone) 1, alpha/beta subcomplex, 1, 8kDa [Source:HGNC Symbol;Acc:7694]	s	g
ENSTRUG00000009839	trinucleotide repeat containing 6A [Source:HGNC Symbol;Acc:11969]	s	g
ENSTRUG00000010008	retinoblastoma binding protein 6 [Source:HGNC Symbol;Acc:9889]	s	g
ENSTRUG00000010025	calcium channel, voltage-dependent, gamma subunit 3 [Source:HGNC Symbol;Acc:1407]
ENSTRUG00000010099	protein kinase C, beta [Source:HGNC Symbol;Acc:9395]	s	g
ENSTRUG00000010558	suppressor of cytokine signaling 1-like protein [Source:RefSeq peptide;Acc:NP_001092110]	s	g
ENSTRUG00000010563	C-type lectin domain family 16, member A [Source:HGNC Symbol;Acc:29013]	s	g
ENSTRUG00000010835	Dexi homolog (mouse) [Source:HGNC Symbol;Acc:13267]	s	g
ENSTRUG00000010841	nucleotide binding protein 1 [Source:HGNC Symbol;Acc:8041]	s	g
ENSTRUG00000010958	epithelial membrane protein 2 [Source:HGNC Symbol;Acc:3334]	s	g
ENSTRUG00000011038	glutamate receptor, ionotropic, N-methyl D- aspartate 2A [Source:HGNC Symbol;Acc:4585]
ENSTRUG00000011274	calcium channel, voltage-dependent, T type, alpha 1H subunit [Source:HGNC Symbol;Acc:1395]	s
ENSTRUG00000011906	family with sequence similarity 83, member G [Source:HGNC Symbol;Acc:32554]		g
ENSTRUG00000011930	sphingosine kinase 1 [Source:HGNC Symbol;Acc:11240]		g
ENSTRUG00000019043	Small nucleolar RNA SNORD49 [Source:RFAM;Acc:RF00277]	s	g
ENSTRUG00000019004	Small nucleolar RNA R38 [Source:RFAM;Acc:RF00213]		g
ENSTRUG00000012082	Fas (TNFRSF6) binding factor 1 [Source:HGNC Symbol;Acc:24674]	s	g
ENSTRUG00000012110	cytoglobin [Source:HGNC Symbol;Acc:16505]	s	g
ENSTRUG00000012159	phosphoribosyl pyrophosphate synthetase-associated protein 1 [Source:HGNC Symbol;Acc:9466]	s	g
ENSTRUG00000012297	mannosyl (alpha-1,6-)-glycoprotein beta-1,6-N- acetyl-glucosaminyltransferase, isozyme B [Source:HGNC Symbol;Acc:24140]
ENSTRUG00000012507	SEC14-like 1 (S. cerevisiae) [Source:HGNC Symbol;Acc:10698]	s	g
ENSTRUG00000012694	neuronal pentraxin I [Source:HGNC Symbol;Acc:7952]		g
ENSTRUG00000001187	non-SMC condensin II complex, subunit D3 [Source:HGNC Symbol;Acc:28952]	s	g
ENSTRUG00000001462	Ras and Rab interactor 2 [Source:HGNC Symbol;Acc:18750]	s	g
ENSTRUG00000001777	solute carrier family 24 (sodium/potassium/calcium exchanger), member 3 [Source:HGNC Symbol;Acc:10977]		g
ENSTRUG00000002280	coiled-coil domain containing 85A [Source:HGNC Symbol;Acc:29400]		g
ENSTRUG00000002366	vaccinia related kinase 2 [Source:HGNC Symbol;Acc:12719]	s	g
ENSTRUG00000003132	Fanconi anemia, complementation group L [Source:HGNC Symbol;Acc:20748]	s	g
ENSTRUG00000004020	regulating synaptic membrane exocytosis 1 [Source:HGNC Symbol;Acc:17282]	s	g
ENSTRUG00000004945	asparaginase like 1 [Source:HGNC Symbol;Acc:16448]	s	g
ENSTRUG00000018894	fru-mir-30c [Source:miRBase;Acc:MI0003350]	s	g
ENSTRUG00000005166	opioid growth factor receptor-like 1 [Source:HGNC Symbol;Acc:21378]	s	g
ENSTRUG00000005248	beta-1,3-glucuronyltransferase 2 [Source:RefSeq peptide;Acc:NP_001033084]	s	g
ENSTRUG00000005394	small ArfGAP 1 [Source:HGNC Symbol;Acc:19651]	s	g
ENSTRUG00000005673	solute carrier family 1 (glutamate/neutral amino acid transporter), member 4 [Source:HGNC Symbol;Acc:10942]	s	g
ENSTRUG00000006007	SERTA domain containing 2 [Source:HGNC Symbol;Acc:30784]	s	g
ENSTRUG00000006071	internexin neuronal intermediate filament protein, alpha [Source:HGNC Symbol;Acc:6057]		g
ENSTRUG00000006330	protein phosphatase 1, regulatory (inhibitor) subunit 1C [Source:HGNC Symbol;Acc:14940]
ENSTRUG00000006338	pleckstrin homology domain containing, family A (phosphoinositide binding specific) member 3 [Source:HGNC Symbol;Acc:14338]	s	g
ENSTRUG00000006465	pyridoxal (pyridoxine, vitamin B6) kinase [Source:HGNC Symbol;Acc:8819]	s	g
ENSTRUG00000006712	intersectin 1 (SH3 domain protein) [Source:HGNC Symbol;Acc:6183]	s	g
ENSTRUG00000007910	crystallin, zeta (quinone reductase)-like 1 [Source:HGNC Symbol;Acc:2420]	s	g
ENSTRUG00000007922	SET domain containing 4 [Source:HGNC Symbol;Acc:1258]	s	g
ENSTRUG00000008145	carbonyl reductase 3 [Source:HGNC Symbol;Acc:1549]	s	g
ENSTRUG00000002006	RasGEF domain family, member 1B [Source:HGNC Symbol;Acc:24881]	s	g
ENSTRUG00000003106	unc-5 homolog D (C. elegans) [Source:HGNC Symbol;Acc:18634]	s	g
ENSTRUG00000004442	cytochrome b, ascorbate dependent 3 [Source:HGNC Symbol;Acc:23014]	s	g
ENSTRUG00000004680	lysyl oxidase-like 2 [Source:HGNC Symbol;Acc:6666]	s	g
ENSTRUG00000005052	secreted frizzled-related protein 1 [Source:HGNC Symbol;Acc:10776]	s	g
ENSTRUG00000005170	zinc finger, matrin-type 4 [Source:HGNC Symbol;Acc:25844]
ENSTRUG00000005285	chromosome 8 open reading frame 4 [Source:HGNC Symbol;Acc:1357]	s	g
ENSTRUG00000005293	ADAM metallopeptidase domain 28 [Source:HGNC Symbol;Acc:206]	s	g
ENSTRUG00000006318	protein phosphatase 3, catalytic subunit, gamma isozyme [Source:HGNC Symbol;Acc:9316]	s	g
ENSTRUG00000007095	vacuolar protein sorting 37 homolog B (S. cerevisiae) [Source:HGNC Symbol;Acc:25754]	s	g
ENSTRUG00000007111	ATP-binding cassette, sub-family B (MDR/TAP), member 9 [Source:HGNC Symbol;Acc:50]	s	g
ENSTRUG00000007634	2-oxoglutarate and iron-dependent oxygenase domain containing 2 [Source:HGNC Symbol;Acc:25823]	s	g
ENSTRUG00000007729	solute carrier family 4, sodium bicarbonate cotransporter, member 5 [Source:HGNC Symbol;Acc:18168]
ENSTRUG00000009160	tachykinin receptor 1 [Source:HGNC Symbol;Acc:11526]
ENSTRUG00000009464	non-SMC condensin I complex, subunit H [Source:HGNC Symbol;Acc:1112]	s	g
ENSTRUG00000009782	vesicle-associated membrane protein 8 (endobrevin) [Source:HGNC Symbol;Acc:12647]	s	g
ENSTRUG00000009810	dynein, axonemal, heavy chain 2 [Source:HGNC Symbol;Acc:2948]	s	g
ENSTRUG00000010281	iduronidase, alpha-L- [Source:HGNC Symbol;Acc:5391]	s	g
ENSTRUG00000010518	tankyrase, TRF1-interacting ankyrin-related ADP- ribose polymerase [Source:HGNC Symbol;Acc:11941]	s	g
ENSTRUG00000010930	phosphoinositide-3-kinase, regulatory subunit 1 (alpha) [Source:HGNC Symbol;Acc:8979]	s	g
ENSTRUG00000011169	protein phosphatase 2, catalytic subunit, alpha isozyme [Source:HGNC Symbol;Acc:9299]	s	g
ENSTRUG00000011289	signal recognition particle 19kDa [Source:HGNC Symbol;Acc:11300]	s	g
ENSTRUG00000011357	rhabdoid tumor deletion region gene 1 [Source:HGNC Symbol;Acc:13437]	s	g
ENSTRUG00000011544	MAK16 homolog (S. cerevisiae) [Source:HGNC Symbol;Acc:13703]	s	g
ENSTRUG00000019438	Small nucleolar RNA U13 [Source:RFAM;Acc:RF01210]	s
ENSTRUG00000011912	leucine rich repeat containing 2 [Source:HGNC Symbol;Acc:14676]		g
ENSTRUG00000012000	nudix (nucleoside diphosphate linked moiety X)-type motif 18 [Source:HGNC Symbol;Acc:26194]	s	g
ENSTRUG00000012053	excision repair cross-complementing rodent repair deficiency, complementation group 6-like [Source:HGNC Symbol;Acc:20794]	s	g
ENSTRUG00000012083	ADAM metallopeptidase domain 9 [Source:HGNC Symbol;Acc:216]	s	g
ENSTRUG00000012619	solute carrier family 18 (vesicular monoamine), member 1 [Source:HGNC Symbol;Acc:10934]	s	g
ENSTRUG00000012757	complement component 5 [Source:HGNC Symbol;Acc:1331]
ENSTRUG00000013239	PR domain containing 12 [Source:HGNC Symbol;Acc:13997]
ENSTRUG00000013259	far upstream element (FUSE) binding protein 3 [Source:HGNC Symbol;Acc:4005]	s	g
ENSTRUG00000013377	CDKN1A interacting zinc finger protein 1 [Source:HGNC Symbol;Acc:16744]	s	g
ENSTRUG00000013380	Kazal-type serine peptidase inhibitor domain 1 [Source:HGNC Symbol;Acc:25460]	s	g
ENSTRUG00000013382	glutamate receptor, ionotropic, N-methyl D- aspartate 1 [Source:HGNC Symbol;Acc:4584]
ENSTRUG00000013530	carboxyl ester lipase (bile salt-stimulated lipase) [Source:HGNC Symbol;Acc:1848]	s	g
ENSTRUG00000013613	tuberous sclerosis 1 [Source:HGNC Symbol;Acc:12362]	s	g
ENSTRUG00000013624	adenylate kinase 8 [Source:HGNC Symbol;Acc:26526]	s	g
ENSTRUG00000013699	DEAD (Asp-Glu-Ala-Asp) box polypeptide 31 [Source:HGNC Symbol;Acc:16715]	s	g
ENSTRUG00000013775	BarH-like homeobox 1 [Source:HGNC Symbol;Acc:953]
ENSTRUG00000013781	quiescin Q6 sulfhydryl oxidase 2 [Source:HGNC Symbol;Acc:30249]	s	g
ENSTRUG00000013864	NACC family member 2, BEN and BTB (POZ) domain containing [Source:HGNC Symbol;Acc:23846]
ENSTRUG00000013925	bromodomain containing 3 [Source:HGNC Symbol;Acc:1104]	s	g
ENSTRUG00000014000	checkpoint kinase 2 [Source:HGNC Symbol;Acc:16627]	s	g
ENSTRUG00000017967	egl nine homolog 3 (C. elegans) [Source:HGNC Symbol;Acc:14661]	s	g
ENSTRUG00000001136	phosphatidylinositol-4,5-bisphosphate 3-kinase, catalytic subunit gamma [Source:HGNC Symbol;Acc:8978]	s	g
ENSTRUG00000002684	platelet-derived growth factor alpha polypeptide [Source:HGNC Symbol;Acc:8799]	s	g
ENSTRUG00000003133	protein kinase, cAMP-dependent, regulatory, type I, beta [Source:HGNC Symbol;Acc:9390]	s	g
ENSTRUG00000003816	HEAT repeat containing 2 [Source:HGNC Symbol;Acc:26013]	s	g
ENSTRUG00000004050	glycerophosphodiester phosphodiesterase 1 [Source:HGNC Symbol;Acc:29644]
ENSTRUG00000004259	family with sequence similarity 195, member A [Source:HGNC Symbol;Acc:14142]	s	g
ENSTRUG00000004400	TNF receptor-associated protein 1 [Source:HGNC Symbol;Acc:16264]	s	g
ENSTRUG00000005067	CREB binding protein [Source:HGNC Symbol;Acc:2348]	s	g
ENSTRUG00000005738	adenylate cyclase 9 [Source:HGNC Symbol;Acc:240]	s	g
ENSTRUG00000006005	sarcalumenin [Source:HGNC Symbol;Acc:11295]	s	g
ENSTRUG00000006111	transcription factor AP-4 (activating enhancer binding protein 4) [Source:HGNC Symbol;Acc:11745]	s	g
ENSTRUG00000006205	GLIS family zinc finger 2 [Source:HGNC Symbol;Acc:29450]	s	g
ENSTRUG00000006374	presequence translocase-associated motor 16 homolog (S. cerevisiae) [Source:HGNC Symbol;Acc:29679]	s	g
ENSTRUG00000006447	coronin 7 [Source:HGNC Symbol;Acc:26161]	s	g
ENSTRUG00000006723	vasorin [Source:HGNC Symbol;Acc:18517]	s	g
ENSTRUG00000006749	DnaJ (Hsp40) homolog, subfamily A, member 3 [Source:HGNC Symbol;Acc:11808]	s	g
ENSTRUG00000006994	heme oxygenase (decycling) 2 [Source:HGNC Symbol;Acc:5014]	s	g
ENSTRUG00000007107	transmembrane protein 100 [Source:HGNC Symbol;Acc:25607]	s	g
ENSTRUG00000007108	cyclin F [Source:HGNC Symbol;Acc:1591]		g
ENSTRUG00000007310	ATP-binding cassette, sub-family A (ABC1), member 3 [Source:HGNC Symbol;Acc:33]	s	g
ENSTRUG00000008602	RNA binding protein S1, serine-rich domain [Source:HGNC Symbol;Acc:10080]	s	g
ENSTRUG00000008701	ArfGAP with dual PH domains 1 [Source:HGNC Symbol;Acc:16486]	s	g
ENSTRUG00000009025	RAB26, member RAS oncogene family [Source:HGNC Symbol;Acc:14259]	s
ENSTRUG00000009225	DNA-binding transcription factor Sox8 [Source:RefSeq peptide;Acc:NP_001072112]	s	g
ENSTRUG00000009360	RAS, dexamethasone-induced 1 [Source:HGNC Symbol;Acc:15828]	s	g
ENSTRUG00000009409	mediator complex subunit 9 [Source:HGNC Symbol;Acc:25487]	s	g
ENSTRUG00000009461	Ubiquitin-specific-protease-3-like protein [Source:UniProtKB/TrEMBL;Acc:Q8UWL4]	s	g
ENSTRUG00000009727	somatostatin receptor 2 [Source:HGNC Symbol;Acc:11331]
ENSTRUG00000009750	SRY (sex determining region Y)-box 9 [Source:HGNC Symbol;Acc:11204]	s	g
ENSTRUG00000010474	synaptogyrin 2 [Source:HGNC Symbol;Acc:11499]	s	g
ENSTRUG00000010551	transmembrane channel-like 6 [Source:HGNC Symbol;Acc:18021]	s	g
ENSTRUG00000010595	notum pectinacetylesterase homolog (Drosophila) [Source:HGNC Symbol;Acc:27106]	s	g
ENSTRUG00000010681	myeloid-associated differentiation marker-like 2 [Source:HGNC Symbol;Acc:34548]
ENSTRUG00000010771	v-maf musculoaponeurotic fibrosarcoma oncogene homolog G (avian) [Source:HGNC Symbol;Acc:6781]	s	g
ENSTRUG00000010822	phosphate cytidylyltransferase 2, ethanolamine [Source:HGNC Symbol;Acc:8756]	s	g
ENSTRUG00000011143	CD22 molecule [Source:HGNC Symbol;Acc:1643]	s	g
ENSTRUG00000011156	calcium activated nucleotidase 1 [Source:HGNC Symbol;Acc:19721]	s	g
ENSTRUG00000011195	lectin, galactoside-binding, soluble, 3 binding protein [Source:HGNC Symbol;Acc:6564]	s	g
ENSTRUG00000011232	tissue inhibitor of metalloproteinase-2b [Source:RefSeq peptide;Acc:NP_001033041]	s	g
ENSTRUG00000011308	ubiquitin specific peptidase 36 [Source:HGNC Symbol;Acc:20062]	s	g
ENSTRUG00000011477	cytohesin 1 [Source:HGNC Symbol;Acc:9501]	s	g
ENSTRUG00000011640	suppressor of cytokine signaling 3 [Source:RefSeq peptide;Acc:NP_001072096]	s	g
ENSTRUG00000011660	transmembrane protein 235 [Source:HGNC Symbol;Acc:27563]		g
ENSTRUG00000011674	fascin homolog 2, actin-bundling protein, retinal (Strongylocentrotus purpuratus) [Source:HGNC Symbol;Acc:3960]
ENSTRUG00000011764	BAH domain and coiled-coil containing 1 [Source:HGNC Symbol;Acc:29279]	s	g
ENSTRUG00000011865	chromosome 17 open reading frame 28 [Source:HGNC Symbol;Acc:15736]	s	g
ENSTRUG00000012018	otopetrin 2 [Source:HGNC Symbol;Acc:19657]	s	g
ENSTRUG00000012116	amnionless homolog (mouse) [Source:HGNC Symbol;Acc:14604]	s	g
ENSTRUG00000012280	Usher syndrome 1G (autosomal recessive) [Source:HGNC Symbol;Acc:16356]	s	g
ENSTRUG00000012322	otopetrin 2 [Source:HGNC Symbol;Acc:19657]	s	g
ENSTRUG00000012521	potassium inwardly-rectifying channel, subfamily J, member 16 [Source:HGNC Symbol;Acc:6262]	s
ENSTRUG00000012523	potassium inwardly-rectifying channel, subfamily J, member 2 [Source:HGNC Symbol;Acc:6263]
ENSTRUG00000002536	coiled-coil domain containing 41 [Source:HGNC Symbol;Acc:17966]
ENSTRUG00000001040	AFG3 ATPase family gene 3-like 2 (S. cerevisiae) [Source:HGNC Symbol;Acc:315]	s	g
ENSTRUG00000013693	GATA binding protein 2 [Source:HGNC Symbol;Acc:4171]	s	g
ENSTRUG00000013744	ribophorin I [Source:HGNC Symbol;Acc:10381]	s	g
ENSTRUG00000013882	RAB7A, member RAS oncogene family [Source:HGNC Symbol;Acc:9788]	s	g
ENSTRUG00000013915	chromosome 3 open reading frame 37 [Source:HGNC Symbol;Acc:24446]	s	g
ENSTRUG00000013951	ubiquinol-cytochrome c reductase core protein I [Source:HGNC Symbol;Acc:12585]	s	g
ENSTRUG00000014080	cell death-inducing DFFA-like effector c [Source:HGNC Symbol;Acc:24229]	s	g
ENSTRUG00000014148	synaptoporin [Source:HGNC Symbol;Acc:16507]
ENSTRUG00000014222	zinc finger and BTB domain containing 49 [Source:HGNC Symbol;Acc:19883]	s	g
ENSTRUG00000014269	Ly1 antibody reactive homolog (mouse) [Source:HGNC Symbol;Acc:26021]	s	g
ENSTRUG00000014315	transmembrane protein 128 [Source:HGNC Symbol;Acc:28201]	s	g
ENSTRUG00000014328	Otopetrin 1 [Source:UniProtKB/TrEMBL;Acc:Q7M555]
ENSTRUG00000014400	solute carrier family 2 (facilitated glucose transporter), member 9 [Source:HGNC Symbol;Acc:13446]	s	g
ENSTRUG00000014622	WD repeat domain 1 [Source:HGNC Symbol;Acc:12754]	s	g
ENSTRUG00000014704	isocitrate dehydrogenase 3 (NAD+) beta [Source:HGNC Symbol;Acc:5385]	s	g
ENSTRUG00000014770	protein tyrosine phosphatase, receptor type, A [Source:HGNC Symbol;Acc:9664]	s	g
ENSTRUG00000014880	lysine-rich coiled-coil 1 [Source:HGNC Symbol;Acc:28039]	s	g
ENSTRUG00000014897	T-cell surface glycoprotein CD8beta [Source:RefSeq peptide;Acc:NP_001103475]	s	g
ENSTRUG00000014906	T-cell surface glycoprotein CD8alpha [Source:RefSeq peptide;Acc:NP_001072086]	s	g
ENSTRUG00000014934	calpastatin [Source:HGNC Symbol;Acc:1515]	s	g
ENSTRUG00000014943	proprotein convertase subtilisin/kexin type 1 [Source:HGNC Symbol;Acc:8743]	s	g
ENSTRUG00000015002	elongation factor, RNA polymerase II, 2 [Source:HGNC Symbol;Acc:17064]	s	g
ENSTRUG00000015102	glutaredoxin (thioltransferase) [Source:HGNC Symbol;Acc:4330]	s	g
ENSTRUG00000015108	Rho-related BTB domain containing 3 [Source:HGNC Symbol;Acc:18757]	s	g
ENSTRUG00000015130	Rieske (Fe-S) domain containing [Source:HGNC Symbol;Acc:29587]	s	g
ENSTRUG00000015135	nudix (nucleoside diphosphate linked moiety X)-type motif 2 [Source:HGNC Symbol;Acc:8049]	s	g
ENSTRUG00000015148	ubiquitin-conjugating enzyme E2R 2 [Source:HGNC Symbol;Acc:19907]	s	g
ENSTRUG00000015174	ubiquitin associated protein 1 [Source:HGNC Symbol;Acc:12461]	s	g
ENSTRUG00000015198	DDB1 and CUL4 associated factor 12 [Source:HGNC Symbol;Acc:19911]	s	g
ENSTRUG00000015263	ubiquitin associated protein 2 [Source:HGNC Symbol;Acc:14185]	s	g
ENSTRUG00000015355	NOP56 ribonucleoprotein homolog (yeast) [Source:HGNC Symbol;Acc:15911]	s	g
ENSTRUG00000019326	Small nucleolar RNA SNORD57 [Source:RFAM;Acc:RF00274]		g
ENSTRUG00000019456	Small nucleolar RNA SNORA26 [Source:RFAM;Acc:RF00568]	s
ENSTRUG00000019431	Small nucleolar RNA SNORA51 [Source:RFAM;Acc:RF00432]	s
ENSTRUG00000015451	aquaporin 7 [Source:HGNC Symbol;Acc:640]	s	g
ENSTRUG00000015476	KIAA1328 [Source:HGNC Symbol;Acc:29248]	s	g
ENSTRUG00000015481	CUGBP, Elav-like family member 4 [Source:HGNC Symbol;Acc:14015]
ENSTRUG00000015521	KIAA1161 [Source:HGNC Symbol;Acc:19918]	s	g
ENSTRUG00000015586	family with sequence similarity 219, member A [Source:HGNC Symbol;Acc:19920]	s	g
ENSTRUG00000015606	dynein, axonemal, intermediate chain 1 [Source:HGNC Symbol;Acc:2954]		g
ENSTRUG00000015636	musashi homolog 1 (Drosophila) [Source:HGNC Symbol;Acc:7330]	s	g
ENSTRUG00000015678	unc-119 homolog B (C. elegans) [Source:HGNC Symbol;Acc:16488]	s	g
ENSTRUG00000015706	crystallin, beta B3 [Source:HGNC Symbol;Acc:2400]	s	g
ENSTRUG00000015721	citron (rho-interacting, serine/threonine kinase 21) [Source:HGNC Symbol;Acc:1985]	s	g
ENSTRUG00000015782	myosin, light chain 2, regulatory, cardiac, slow [Source:HGNC Symbol;Acc:7583]	s	g
ENSTRUG00000015859	ribosomal protein, large, P0 [Source:HGNC Symbol;Acc:10371]	s	g
ENSTRUG00000019118	Small nucleolar RNA SNORA63 [Source:RFAM;Acc:RF00092]	s	g
ENSTRUG00000018897	Small nucleolar RNA SNORA63 [Source:RFAM;Acc:RF00092]	s	g
ENSTRUG00000015878	golgin A7 [Source:HGNC Symbol;Acc:24876]	s	g
ENSTRUG00000015880	R3H domain and coiled-coil containing 1 [Source:HGNC Symbol;Acc:27329]	s	g
ENSTRUG00000015885	lysyl oxidase-like 2 [Source:HGNC Symbol;Acc:6666]	s	g
ENSTRUG00000015943	transforming, acidic coiled-coil containing protein 1 [Source:HGNC Symbol;Acc:11522]	s	g
ENSTRUG00000015966	angiogenic factor with G patch and FHA domains 1 [Source:HGNC Symbol;Acc:24684]	s	g
ENSTRUG00000016022	syntaxin 18 [Source:HGNC Symbol;Acc:15942]	s	g
ENSTRUG00000016043	msh homeobox 1 [Source:HGNC Symbol;Acc:7391]
ENSTRUG00000016049	cytokine-like 1 [Source:HGNC Symbol;Acc:24435]	s	g
ENSTRUG00000016050	Ellis van Creveld protein 2-like [Source:RefSeq peptide;Acc:NP_001027878]	s	g
ENSTRUG00000016087	Ellis van Creveld protein-like [Source:RefSeq peptide;Acc:NP_001027877]	s	g
ENSTRUG00000016108	KIAA1024 [Source:HGNC Symbol;Acc:29172]
ENSTRUG00000016117	Rac GTPase activating protein 1 [Source:HGNC Symbol;Acc:9804]		g
ENSTRUG00000001614	discs, large homolog 4 (Drosophila) [Source:HGNC Symbol;Acc:2903]
ENSTRUG00000017733	lectin, galactoside-binding, soluble, 8 [Source:HGNC Symbol;Acc:6569]	s	g
ENSTRUG00000001929	G protein-coupled receptor 97 [Source:HGNC Symbol;Acc:13728]	s	g
ENSTRUG00000001957	matrix metallopeptidase 15 (membrane-inserted) [Source:HGNC Symbol;Acc:7161]	s	g
ENSTRUG00000003928	7-dehydrocholesterol reductase [Source:HGNC Symbol;Acc:2860]	s	g
ENSTRUG00000004503	dpy-19-like 3 (C. elegans) [Source:HGNC Symbol;Acc:27120]	s	g
ENSTRUG00000005117	zinc finger protein 507 [Source:HGNC Symbol;Acc:23783]	s	g
ENSTRUG00000005330	teashirt zinc finger homeobox 3 [Source:HGNC Symbol;Acc:30700]		g
ENSTRUG00000005430	zinc finger protein 536 [Source:HGNC Symbol;Acc:29025]	s	g
ENSTRUG00000018952	5S ribosomal RNA [Source:RFAM;Acc:RF00001]
ENSTRUG00000001834	cyclin E1 [Source:HGNC Symbol;Acc:1589]		g
ENSTRUG00000001400	POU class 4 homeobox 2 [Source:HGNC Symbol;Acc:9219]
ENSTRUG00000002549	endoplasmic reticulum to nucleus signaling 1 [Source:HGNC Symbol;Acc:3449]	s	g
ENSTRUG00000002573	glucosidase, alpha; acid [Source:HGNC Symbol;Acc:4065]	s
ENSTRUG00000006249	agrin [Source:HGNC Symbol;Acc:329]	s	g
ENSTRUG00000007448	DENN/MADD domain containing 2C [Source:HGNC Symbol;Acc:24748]	s	g
ENSTRUG00000007552	adenosine monophosphate deaminase 1 [Source:HGNC Symbol;Acc:468]		g
ENSTRUG00000007996	cold shock domain containing E1, RNA-binding [Source:HGNC Symbol;Acc:29905]	s	g
ENSTRUG00000008310	suppressor of IKBKE 1 [Source:HGNC Symbol;Acc:26119]	s	g
ENSTRUG00000008412	mitochondrial inner membrane organizing system 1 [Source:HGNC Symbol;Acc:32068]	s	g
ENSTRUG00000008418	5-hydroxytryptamine (serotonin) receptor 6, G protein-coupled [Source:HGNC Symbol;Acc:5301]	s	g
ENSTRUG00000008582	transmembrane and coiled-coil domains 4 [Source:HGNC Symbol;Acc:27393]	s	g
ENSTRUG00000008802	von Willebrand factor A domain containing 1 [Source:HGNC Symbol;Acc:30910]	s	g
ENSTRUG00000008862	Ral GTPase activating protein, beta subunit (non- catalytic) [Source:HGNC Symbol;Acc:29221]	s	g
ENSTRUG00000009041	phosphatidylinositol-3,4,5-trisphosphate-dependent Rac exchange factor 1 [Source:HGNC Symbol;Acc:32594]	s	g
ENSTRUG00000010213	Nicotinic acetylcholine receptor alpha 4 subunit [Source:UniProtKB/TrEMBL;Acc:Q7T2S3]
ENSTRUG00000010488	zinc finger, CCCH-type with G patch domain [Source:HGNC Symbol;Acc:15948]	s	g
ENSTRUG00000010598	TELO2 interacting protein 1 [Source:HGNC Symbol;Acc:29029]	s	g
ENSTRUG00000010761	V-set and transmembrane domain containing 2 like [Source:HGNC Symbol;Acc:16096]	s	g
ENSTRUG00000010777	catenin, beta like 1 [Source:HGNC Symbol;Acc:15879]	s	g
ENSTRUG00000011188	E2F transcription factor 1 [Source:HGNC Symbol;Acc:3113]		g
ENSTRUG00000011385	zinc finger protein 341 [Source:HGNC Symbol;Acc:15992]	s	g
ENSTRUG00000011522	itchy E3 ubiquitin protein ligase [Source:HGNC Symbol;Acc:13890]	s	g
ENSTRUG00000011907	vitamin D (1,25- dihydroxyvitamin D3) receptor [Source:HGNC Symbol;Acc:12679]	s
ENSTRUG00000012347	histone deacetylase 7 [Source:HGNC Symbol;Acc:14067]	s	g
ENSTRUG00000012780	coiled-coil-helix-coiled-coil-helix domain containing 6 [Source:HGNC Symbol;Acc:28184]	s	g
ENSTRUG00000001435	methyltransferase like 20 [Source:HGNC Symbol;Acc:28739]	s	g
ENSTRUG00000001488	solute carrier family 41, member 2 [Source:HGNC Symbol;Acc:31045]	s
ENSTRUG00000001638	KIAA1033 [Source:HGNC Symbol;Acc:29174]	s	g
ENSTRUG00000002924	CCR4-NOT transcription complex, subunit 2 [Source:HGNC Symbol;Acc:7878]	s	g
ENSTRUG00000003525	leucine rich repeat containing 10 [Source:HGNC Symbol;Acc:20264]	s	g
ENSTRUG00000003547	Berardinelli-Seip congenital lipodystrophy 2 (seipin) [Source:HGNC Symbol;Acc:15832]	s	g
ENSTRUG00000003562	formin binding protein 4 [Source:HGNC Symbol;Acc:19752]	s	g
ENSTRUG00000004266	ATP/GTP binding protein-like 2 [Source:HGNC Symbol;Acc:26296]
ENSTRUG00000004753	transmembrane protein 17 [Source:HGNC Symbol;Acc:26623]	s	g
ENSTRUG00000004768	solute carrier family 15, member 5 [Source:HGNC Symbol;Acc:33455]
ENSTRUG00000005058	RAB19, member RAS oncogene family [Source:HGNC Symbol;Acc:19982]	s	g
ENSTRUG00000005290	cat eye syndrome chromosome region, candidate 5 [Source:HGNC Symbol;Acc:1843]	s	g
ENSTRUG00000005468	coiled-coil domain containing 77 [Source:HGNC Symbol;Acc:28203]	s	g
ENSTRUG00000005614	Usher syndrome 1C (autosomal recessive, severe) [Source:HGNC Symbol;Acc:12597]	s	g
ENSTRUG00000005978	ATP-binding cassette, sub-family C (CFTR/MRP), member 8 [Source:HGNC Symbol;Acc:59]	s
ENSTRUG00000007184	potassium inwardly-rectifying channel, subfamily J, member 11 [Source:HGNC Symbol;Acc:6257]	s	g
ENSTRUG00000007229	MOB kinase activator 2 [Source:HGNC Symbol;Acc:24904]	s	g
ENSTRUG00000007284	dual specificity phosphatase 8 [Source:HGNC Symbol;Acc:3074]	s	g
ENSTRUG00000007518	protein tyrosine phosphatase, non-receptor type 5 (striatum-enriched) [Source:HGNC Symbol;Acc:9657]	s
ENSTRUG00000007719	protein tyrosine phosphatase, receptor type, J [Source:HGNC Symbol;Acc:9673]	s	g
ENSTRUG00000008311	oxysterol binding protein-like 5 [Source:HGNC Symbol;Acc:16392]	s	g
ENSTRUG00000008836	pleckstrin homology-like domain, family A, member 2 [Source:HGNC Symbol;Acc:12385]	s	g
ENSTRUG00000008856	nucleosome assembly protein 1-like 4 [Source:HGNC Symbol;Acc:7640]	s	g
ENSTRUG00000009267	Tyrosine 3-monooxygenase [Source:UniProtKB/TrEMBL;Acc:A0JGX6]	s	g
ENSTRUG00000009557	Insulin-like growth factor II [Source:UniProtKB/TrEMBL;Acc:A0JGX5]	s	g
ENSTRUG00000009637	mitochondrial ribosomal protein L23 [Source:HGNC Symbol;Acc:10322]	s	g
ENSTRUG00000009681	carnitine palmitoyltransferase 1A (liver) [Source:HGNC Symbol;Acc:2328]	s	g
ENSTRUG00000009911	TBC1 domain family, member 3B [Source:HGNC Symbol;Acc:27011]	s	g
ENSTRUG00000009935	UEV and lactate/malate dehyrogenase domains [Source:HGNC Symbol;Acc:30866]	s	g
ENSTRUG00000010064	SPT2, Suppressor of Ty, domain containing 1 (S. cerevisiae) [Source:HGNC Symbol;Acc:26818]	s	g
ENSTRUG00000010152	transmembrane protein 86A [Source:HGNC Symbol;Acc:26890]	s	g
ENSTRUG00000010186	beta-1,4-N-acetyl-galactosaminyl transferase 4 [Source:HGNC Symbol;Acc:26315]	s	g
ENSTRUG00000010317	ankyrin repeat and BTB (POZ) domain containing 2 [Source:HGNC Symbol;Acc:23842]	s	g
ENSTRUG00000010512	BR serine/threonine kinase 2 [Source:HGNC Symbol;Acc:11405]
ENSTRUG00000010800	lactate dehydrogenase A [Source:HGNC Symbol;Acc:6535]	s	g
ENSTRUG00000010968	tumor susceptibility gene 101 [Source:HGNC Symbol;Acc:15971]	s	g
ENSTRUG00000011154	v-Ha-ras Harvey rat sarcoma viral oncogene homolog [Source:HGNC Symbol;Acc:5173]	s	g
ENSTRUG00000011257	leucine rich repeat containing 56 [Source:HGNC Symbol;Acc:25430]
ENSTRUG00000011270	Ras association (RalGDS/AF-6) domain family (N- terminal) member 7 [Source:HGNC Symbol;Acc:1166]	s	g
ENSTRUG00000018799	fru-mir-210 [Source:miRBase;Acc:MI0003459]
ENSTRUG00000011347	PHD and ring finger domains 1 [Source:HGNC Symbol;Acc:24351]	s	g
ENSTRUG00000011418	interferon regulatory factor 7 [Source:HGNC Symbol;Acc:6122]	s	g
ENSTRUG00000011651	Achaete-scute homolog 1 [Source:UniProtKB/TrEMBL;Acc:O13150]		g
ENSTRUG00000011658	low density lipoprotein receptor class A domain containing 3 [Source:HGNC Symbol;Acc:27046]	s	g
ENSTRUG00000018886	5S ribosomal RNA [Source:RFAM;Acc:RF00001]
ENSTRUG00000009408	potassium channel, subfamily K, member 9 [Source:HGNC Symbol;Acc:6283]
ENSTRUG00000009468	trafficking protein particle complex 9 [Source:HGNC Symbol;Acc:30832]	s	g
ENSTRUG00000009976	SH3 domain binding glutamic acid-rich protein like 3 [Source:HGNC Symbol;Acc:15568]	s	g
ENSTRUG00000010001	KH domain containing, RNA binding, signal transduction associated 1 [Source:HGNC Symbol;Acc:18116]	s	g
ENSTRUG00000010156	karyopherin alpha 6 (importin alpha 7) [Source:HGNC Symbol;Acc:6399]	s	g
ENSTRUG00000010457	taxilin alpha [Source:HGNC Symbol;Acc:30685]	s	g
ENSTRUG00000010528	eukaryotic translation initiation factor 3, subunit I [Source:HGNC Symbol;Acc:3272]	s	g
ENSTRUG00000010713	histone deacetylase 1 [Source:HGNC Symbol;Acc:4852]	s	g
ENSTRUG00000010948	fibronectin type III domain containing 5 [Source:HGNC Symbol;Acc:20240]	s	g
ENSTRUG00000010981	low density lipoprotein receptor adaptor protein 1 [Source:HGNC Symbol;Acc:18640]	s	g
ENSTRUG00000011058	macoilin-1 [Source:RefSeq peptide;Acc:NP_001072062]	s	g
ENSTRUG00000011225	serum response factor binding protein 1 [Source:HGNC Symbol;Acc:26333]	s	g
ENSTRUG00000011266	Transcription factor Sox4 [Source:UniProtKB/TrEMBL;Acc:Q6WNT5]	s	g
ENSTRUG00000011282	neurensin 2 [Source:HGNC Symbol;Acc:16229]	s	g
ENSTRUG00000011318	lysophosphatidylcholine acyltransferase 1 [Source:HGNC Symbol;Acc:25718]	s	g
ENSTRUG00000011731	mediator complex subunit 10 [Source:HGNC Symbol;Acc:28760]	s	g
ENSTRUG00000011783	ubiquitin-conjugating enzyme E2Q family-like 1 [Source:HGNC Symbol;Acc:37269]	s	g
ENSTRUG00000011788	NOP2/Sun RNA methyltransferase family, member 2 [Source:HGNC Symbol;Acc:25994]	s	g
ENSTRUG00000012069	steroid-5-alpha-reductase, alpha polypeptide 1 (3- oxo-5 alpha-steroid delta 4-dehydrogenase alpha 1) [Source:HGNC Symbol;Acc:11284]	s	g
ENSTRUG00000012098	PAP associated domain containing 7 [Source:HGNC Symbol;Acc:16705]	s	g
ENSTRUG00000012584	trio Rho guanine nucleotide exchange factor [Source:HGNC Symbol;Acc:12303]	s	g
ENSTRUG00000013116	growth factor receptor-bound protein 10 [Source:HGNC Symbol;Acc:4564]	s	g
ENSTRUG00000013316	rpL14 protein [Source:RefSeq peptide;Acc:NP_001027926]	s	g
ENSTRUG00000013354	abhydrolase domain containing 5 [Source:HGNC Symbol;Acc:21396]	s	g
ENSTRUG00000013387	tripartite motif containing 71, E3 ubiquitin protein ligase [Source:HGNC Symbol;Acc:32669]	s	g
ENSTRUG00000013433	cholecystokinin [Source:HGNC Symbol;Acc:1569]
ENSTRUG00000013466	trafficking protein, kinesin binding 1 [Source:HGNC Symbol;Acc:29947]		g
ENSTRUG00000013820	chromosome 7 open reading frame 41 [Source:HGNC Symbol;Acc:25457]	s	g
ENSTRUG00000013841	zinc and ring finger 2 [Source:HGNC Symbol;Acc:22316]	s	g
ENSTRUG00000013846	thioredoxin-like 4A [Source:HGNC Symbol;Acc:30551]	s	g
ENSTRUG00000013936	tRNA isopentenyltransferase 1 [Source:HGNC Symbol;Acc:20286]	s	g
ENSTRUG00000013977	v-myc myelocytomatosis viral oncogene homolog 1, lung carcinoma derived (avian) [Source:HGNC Symbol;Acc:7555]	s	g
ENSTRUG00000014004	major facilitator superfamily domain containing 2A [Source:HGNC Symbol;Acc:25897]	s	g
ENSTRUG00000014095	INTS3 and NABP interacting protein [Source:HGNC Symbol;Acc:24994]	s	g
ENSTRUG00000014099	tyrosyl-tRNA synthetase [Source:HGNC Symbol;Acc:12840]	s	g
ENSTRUG00000014179	KIAA1522 [Source:HGNC Symbol;Acc:29301]	s	g
ENSTRUG00000014183	syncoilin, intermediate filament protein [Source:HGNC Symbol;Acc:28897]	s	g
ENSTRUG00000014198	telomerase reverse transcriptase [Source:HGNC Symbol;Acc:11730]	s	g
ENSTRUG00000014298	solute carrier family 6, member 18 [Source:HGNC Symbol;Acc:26441]	s
ENSTRUG00000014567	solute carrier family 6 (neutral amino acid transporter), member 19 [Source:HGNC Symbol;Acc:27960]	s
ENSTRUG00000014678	formin homology 2 domain containing 3 [Source:HGNC Symbol;Acc:26178]		g
ENSTRUG00000014848	fucosidase, alpha-L- 1, tissue [Source:HGNC Symbol;Acc:4006]	s	g
ENSTRUG00000014901	discs, large (Drosophila) homolog-associated protein 3 [Source:HGNC Symbol;Acc:30368]
ENSTRUG00000015017	gap junction protein, alpha 4, 37kDa [Source:HGNC Symbol;Acc:4278]	s	g
ENSTRUG00000015020	chromosome 1 open reading frame 212 [Source:HGNC Symbol;Acc:25154]	s	g
ENSTRUG00000015023	penta-EF-hand domain containing 1 [Source:HGNC Symbol;Acc:30009]	s	g
ENSTRUG00000015057	CUB and Sushi multiple domains 2 [Source:HGNC Symbol;Acc:19290]
ENSTRUG00000015261	collagen, type IX, alpha 2 [Source:HGNC Symbol;Acc:2218]	s	g
ENSTRUG00000015426	collagen, type XVI, alpha 1 [Source:HGNC Symbol;Acc:2193]	s	g
ENSTRUG00000015608	brain-specific angiogenesis inhibitor 2 [Source:HGNC Symbol;Acc:944]
ENSTRUG00000015716	protein tyrosine phosphatase type IVA, member 2 [Source:HGNC Symbol;Acc:9635]	s	g
ENSTRUG00000015728	collagen, type VIII, alpha 2 [Source:HGNC Symbol;Acc:2216]	s	g
ENSTRUG00000015734	trafficking protein particle complex 3 [Source:HGNC Symbol;Acc:19942]	s	g
ENSTRUG00000015745	deleted in azoospermia 3 [Source:HGNC Symbol;Acc:15965]
ENSTRUG00000015756	raftlin, lipid raft linker 1 [Source:HGNC Symbol;Acc:30278]		g
ENSTRUG00000015784	oxidoreductase NAD-binding domain containing 1 [Source:HGNC Symbol;Acc:25128]	s	g
ENSTRUG00000015805	WAS/WASL interacting protein family, member 3 [Source:HGNC Symbol;Acc:22004]	s	g
ENSTRUG00000015824	FK506 binding protein 14, 22 kDa [Source:HGNC Symbol;Acc:18625]	s	g
ENSTRUG00000015831	collagen-like tail subunit (single strand of homotrimer) of asymmetric acetylcholinesterase [Source:HGNC Symbol;Acc:2226]		g
ENSTRUG00000015849	Cytochrome c-a [Source:UniProtKB/Swiss- Prot;Acc:Q1KL06]	s	g
ENSTRUG00000015852	RFamide-related peptide [Source:RefSeq peptide;Acc:NP_001092115]
ENSTRUG00000015857	Nuclear factor erythroid-derived 2-like 3 [Source:UniProtKB/TrEMBL;Acc:Q1KL07]	s	g
ENSTRUG00000015895	Chromobox-like 3 [Source:UniProtKB/TrEMBL;Acc:Q1KL08]	s	g
ENSTRUG00000015910	sorting nexin 10 [Source:HGNC Symbol;Acc:14974]	s
ENSTRUG00000015937	homeobox A1 [Source:HGNC Symbol;Acc:5099]	s
ENSTRUG00000015941	homeobox A4 [Source:HGNC Symbol;Acc:5105]	s	g
ENSTRUG00000015974	Homeobox protein Hox-A9a [Source:UniProtKB/Swiss- Prot;Acc:O42506]	s
ENSTRUG00000019214	fru-mir-196a-2 [Source:miRBase;Acc:MI0003271]
ENSTRUG00000015981	Homeobox protein Hox-A10a [Source:UniProtKB/Swiss- Prot;Acc:Q1KL16]	s
ENSTRUG00000016010	Homeobox protein Hox-A13a [Source:UniProtKB/Swiss- Prot;Acc:Q1KL22]
ENSTRUG00000011596	zinc finger protein 512 [Source:HGNC Symbol;Acc:29380]	s	g
ENSTRUG00000011616	general transcription factor IIIC, polypeptide 2, beta 110kDa [Source:HGNC Symbol;Acc:4665]	s	g
ENSTRUG00000011687	solute carrier family 30 (zinc transporter), member 3 [Source:HGNC Symbol;Acc:11014]	s	g
ENSTRUG00000011831	uridine-cytidine kinase 1-like 1 [Source:HGNC Symbol;Acc:15938]	s	g
ENSTRUG00000011974	MpV17 mitochondrial inner membrane protein [Source:HGNC Symbol;Acc:7224]	s	g
ENSTRUG00000012037	urocortin [Source:HGNC Symbol;Acc:12516]	s	g
ENSTRUG00000012045	tripartite motif containing 54 [Source:HGNC Symbol;Acc:16008]	s	g
ENSTRUG00000012212	DnaJ (Hsp40) homolog, subfamily C, member 5 gamma [Source:HGNC Symbol;Acc:24844]	s	g
ENSTRUG00000012246	carbamoyl-phosphate synthetase 2, aspartate transcarbamylase, and dihydroorotase [Source:HGNC Symbol;Acc:1424]	s	g
ENSTRUG00000012624	intraflagellar transport 172 homolog (Chlamydomonas) [Source:HGNC Symbol;Acc:30391]	s	g
ENSTRUG00000018727	fru-mir-124-2 [Source:miRBase;Acc:MI0003354]
ENSTRUG00000012973	methionine sulfoxide reductase A [Source:HGNC Symbol;Acc:7377]	s	g
ENSTRUG00000013022	E2F transcription factor 6 [Source:HGNC Symbol;Acc:3120]	s	g
ENSTRUG00000013043	G protein-coupled receptor 126 [Source:HGNC Symbol;Acc:13841]	s	g
ENSTRUG00000013187	Vps20-associated 1 homolog (S. cerevisiae) [Source:HGNC Symbol;Acc:20954]	s	g
ENSTRUG00000013271	gap junction protein, epsilon 1, 23kDa [Source:HGNC Symbol;Acc:33251]	s	g
ENSTRUG00000013284	neuromedin B receptor [Source:HGNC Symbol;Acc:7843]	s
ENSTRUG00000013348	taxilin beta [Source:HGNC Symbol;Acc:21617]	s	g
ENSTRUG00000014555	solute carrier family 35, member D3 [Source:HGNC Symbol;Acc:15621]		g
ENSTRUG00000014572	peroxisomal biogenesis factor 7 [Source:HGNC Symbol;Acc:8860]	s	g
ENSTRUG00000014624	glyoxalase I [Source:HGNC Symbol;Acc:4323]	s	g
ENSTRUG00000014663	budding uninhibited by benzimidazoles 1 homolog (yeast) [Source:HGNC Symbol;Acc:1148]	s	g
ENSTRUG00000014766	synaptotagmin binding, cytoplasmic RNA interacting protein [Source:HGNC Symbol;Acc:16918]	s	g
ENSTRUG00000014825	sorting nexin 14 [Source:HGNC Symbol;Acc:14977]	s	g
ENSTRUG00000014965	5'-nucleotidase, ecto (CD73) [Source:HGNC Symbol;Acc:8021]	s	g
ENSTRUG00000015018	interphotoreceptor matrix proteoglycan 1 [Source:HGNC Symbol;Acc:6055]		g
ENSTRUG00000015100	myosin VI [Source:HGNC Symbol;Acc:7605]	s	g
ENSTRUG00000015282	SUMO1/sentrin specific peptidase 6 [Source:HGNC Symbol;Acc:20944]	s	g
ENSTRUG00000015292	filamin A interacting protein 1 [Source:HGNC Symbol;Acc:21015]	s	g
ENSTRUG00000015302	cytochrome c oxidase subunit VIIa polypeptide 2 (liver) [Source:HGNC Symbol;Acc:2288]	s	g
ENSTRUG00000015310	collagen, type XII, alpha 1 [Source:HGNC Symbol;Acc:2188]	s	g
ENSTRUG00000015373	CD109 molecule [Source:HGNC Symbol;Acc:21685]	s	g
ENSTRUG00000015405	N(alpha)-acetyltransferase 20, NatB catalytic subunit [Source:HGNC Symbol;Acc:15908]	s	g
ENSTRUG00000015417	crooked neck pre-mRNA splicing factor-like 1 (Drosophila) [Source:HGNC Symbol;Acc:15762]	s	g
ENSTRUG00000015449	chromosome 20 open reading frame 26 [Source:HGNC Symbol;Acc:15872]
ENSTRUG00000015478	insulinoma-associated 1 [Source:HGNC Symbol;Acc:6090]		g
ENSTRUG00000015489	5'-3' exoribonuclease 2 [Source:HGNC Symbol;Acc:12836]	s	g
ENSTRUG00000015584	CCAAT/enhancer binding protein (C/EBP), zeta [Source:HGNC Symbol;Acc:24218]	s	g
ENSTRUG00000015621	chromosome 2 open reading frame 56 [Source:HGNC Symbol;Acc:28816]	s	g
ENSTRUG00000015635	protein kinase D3 [Source:HGNC Symbol;Acc:9408]	s	g
ENSTRUG00000015750	40S ribosomal protein S7 [Source:UniProtKB/Swiss- Prot;Acc:P50894]	s	g
ENSTRUG00000018706	Small nucleolar RNA SNORA73 family [Source:RFAM;Acc:RF00045]	s	g
ENSTRUG00000018885	Small nucleolar RNA SNORA73 family [Source:RFAM;Acc:RF00045]	s	g
ENSTRUG00000019100	Small nucleolar RNA SNORA73 family [Source:RFAM;Acc:RF00045]	s	g
ENSTRUG00000018765	Small nucleolar RNA SNORA73 family [Source:RFAM;Acc:RF00045]	s	g
ENSTRUG00000015774	ribonuclease H1 [Source:HGNC Symbol;Acc:18466]	s	g
ENSTRUG00000015790	myelin transcription factor 1-like [Source:HGNC Symbol;Acc:7623]
ENSTRUG00000015884	E2F transcription factor 6 [Source:HGNC Symbol;Acc:3120]	s	g
ENSTRUG00000015889	human immunodeficiency virus type I enhancer binding protein 2 [Source:HGNC Symbol;Acc:4921]	s	g
ENSTRUG00000015928	androgen-induced 1 [Source:HGNC Symbol;Acc:21607]	s	g
ENSTRUG00000015940	adenosine deaminase, tRNA-specific 2 [Source:HGNC Symbol;Acc:21172]	s	g
ENSTRUG00000015942	peroxisomal biogenesis factor 3 [Source:HGNC Symbol;Acc:8858]	s	g
ENSTRUG00000015975	activating transcription factor 3 [Source:HGNC Symbol;Acc:785]	s	g
ENSTRUG00000015986	NSL1, MIND kinetochore complex component, homolog (S. cerevisiae) [Source:HGNC Symbol;Acc:24548]	s	g
ENSTRUG00000015989	feline leukemia virus subgroup C cellular receptor 1 [Source:HGNC Symbol;Acc:24682]	s	g
ENSTRUG00000016086	transmembrane protein 251 [Source:HGNC Symbol;Acc:20218]	s	g
ENSTRUG00000016113	ankyrin repeat and SOCS box containing 2 [Source:HGNC Symbol;Acc:16012]	s	g
ENSTRUG00000016143	protein phosphatase 4, regulatory subunit 4 [Source:HGNC Symbol;Acc:23788]
ENSTRUG00000016175	serpin peptidase inhibitor, clade A (alpha-1 antiproteinase, antitrypsin), member 10 [Source:HGNC Symbol;Acc:15996]	s	g
ENSTRUG00000016205	X-ray repair complementing defective repair in Chinese hamster cells 3 [Source:HGNC Symbol;Acc:12830]	s	g
ENSTRUG00000016217	BRF1 homolog, subunit of RNA polymerase III transcription initiation factor IIIB (S. cerevisiae) [Source:HGNC Symbol;Acc:11551]	s	g
ENSTRUG00000016244	BTB (POZ) domain containing 6 [Source:HGNC Symbol;Acc:19897]	s	g
ENSTRUG00000016248	VPS33B interacting protein, apical-basolateral polarity regulator, spe-39 homolog [Source:HGNC Symbol;Acc:20347]	s	g
ENSTRUG00000016273	CDC42 binding protein kinase beta (DMPK-like) [Source:HGNC Symbol;Acc:1738]	s	g
ENSTRUG00000016321	creatine kinase, brain [Source:HGNC Symbol;Acc:1991]	s	g
ENSTRUG00000016333	MAP/microtubule affinity-regulating kinase 3 [Source:HGNC Symbol;Acc:6897]	s	g
ENSTRUG00000017453	histone cluster 1, H1t [Source:HGNC Symbol;Acc:4720]
ENSTRUG00000001747	glutamate receptor, ionotropic, delta 1 [Source:HGNC Symbol;Acc:4575]	s	g
ENSTRUG00000002344	family with sequence similarity 190, member B [Source:HGNC Symbol;Acc:29197]	s	g
ENSTRUG00000002730	DnaJ (Hsp40) homolog, subfamily C, member 9 [Source:HGNC Symbol;Acc:19123]	s	g
ENSTRUG00000003037	family with sequence similarity 149, member B1 [Source:HGNC Symbol;Acc:29162]	s	g
ENSTRUG00000003434	ecdysoneless homolog (Drosophila) [Source:HGNC Symbol;Acc:17029]	s	g
ENSTRUG00000004081	prolyl 4-hydroxylase, alpha polypeptide I [Source:HGNC Symbol;Acc:8546]	s	g
ENSTRUG00000004737	actinin, alpha 2 [Source:HGNC Symbol;Acc:164]	s
ENSTRUG00000007974	cholinergic receptor, muscarinic 3 [Source:HGNC Symbol;Acc:1952]	s	g
ENSTRUG00000008131	gremlin 2 [Source:HGNC Symbol;Acc:17655]	s	g
ENSTRUG00000008175	regulator of G-protein signaling 7 [Source:HGNC Symbol;Acc:10003]	s
ENSTRUG00000008560	bicaudal C homolog 1 (Drosophila) [Source:HGNC Symbol;Acc:19351]	s	g
ENSTRUG00000008790	phytanoyl-CoA 2-hydroxylase interacting protein- like [Source:HGNC Symbol;Acc:29378]	s
ENSTRUG00000008893	solute carrier family 16, member 9 (monocarboxylic acid transporter 9) [Source:HGNC Symbol;Acc:23520]	s	g
ENSTRUG00000009022	coiled-coil domain containing 6 [Source:HGNC Symbol;Acc:18782]	s	g
ENSTRUG00000009110	ankyrin 3, node of Ranvier (ankyrin G) [Source:HGNC Symbol;Acc:494]	s	g
ENSTRUG00000009717	UBA domain containing 2 [Source:HGNC Symbol;Acc:20486]	s	g
ENSTRUG00000009836	dachshund homolog 1 (Drosophila) [Source:HGNC Symbol;Acc:2663]	s	g
ENSTRUG00000010007	mitotic spindle organizing protein 1 [Source:HGNC Symbol;Acc:33830]	s	g
ENSTRUG00000010018	bora, aurora kinase A activator [Source:HGNC Symbol;Acc:24724]	s	g
ENSTRUG00000010021	DIS3 mitotic control homolog (S. cerevisiae) [Source:HGNC Symbol;Acc:20604]	s	g
ENSTRUG00000010204	progesterone immunomodulatory binding factor 1 [Source:HGNC Symbol;Acc:23352]	s	g
ENSTRUG00000010429	Kruppel-like factor 5 (intestinal) [Source:HGNC Symbol;Acc:6349]	s	g
ENSTRUG00000010498	piggyBac transposable element derived 5 [Source:HGNC Symbol;Acc:19405]	s	g
ENSTRUG00000010527	component of oligomeric golgi complex 2 [Source:HGNC Symbol;Acc:6546]	s	g
ENSTRUG00000010811	angiotensinogen (serpin peptidase inhibitor, clade A, member 8) [Source:HGNC Symbol;Acc:333]	s	g
ENSTRUG00000010963	ribosomal protein S27a [Source:HGNC Symbol;Acc:10417]	s	g
ENSTRUG00000011026	bone morphogenetic protein receptor, type IA [Source:HGNC Symbol;Acc:1076]	s	g
ENSTRUG00000011116	LIM domain binding 3 [Source:HGNC Symbol;Acc:15710]	s	g
ENSTRUG00000011365	opsin 4 [Source:HGNC Symbol;Acc:14449]	s	g
ENSTRUG00000011462	ubiquitin specific peptidase 54 [Source:HGNC Symbol;Acc:23513]	s	g
ENSTRUG00000011551	sulfotransferase family, cytosolic, 6B, member 1 [Source:HGNC Symbol;Acc:33433]	s	g
ENSTRUG00000011673	solute carrier family 30 (zinc transporter), member 6 [Source:HGNC Symbol;Acc:19305]	s	g
ENSTRUG00000011875	spectrin, beta, non-erythrocytic 1 [Source:HGNC Symbol;Acc:11275]	s	g
ENSTRUG00000012216	2-aminoethanethiol (cysteamine) dioxygenase [Source:HGNC Symbol;Acc:23506]	s	g
ENSTRUG00000012225	early growth response 2 [Source:HGNC Symbol;Acc:3239]
ENSTRUG00000012228	kinesin family member 11 [Source:HGNC Symbol;Acc:6388]	s	g
ENSTRUG00000012512	solute carrier family 22, member 15 [Source:HGNC Symbol;Acc:20301]	s	g
ENSTRUG00000012712	TBC1 domain family, member 12 [Source:HGNC Symbol;Acc:29082]	s	g
ENSTRUG00000012794	cytochrome P450, family 26, subfamily C, polypeptide 1 [Source:HGNC Symbol;Acc:20577]		g
ENSTRUG00000002138	N-deacetylase/N-sulfotransferase (heparan glucosaminyl) 2 [Source:HGNC Symbol;Acc:7681]	s	g
ENSTRUG00000001824	DMRT-like family A2 [Source:HGNC Symbol;Acc:13908]
ENSTRUG00000001889	Fas (TNFRSF6) associated factor 1 [Source:HGNC Symbol;Acc:3578]	s	g
ENSTRUG00000003038	cyclin-dependent kinase inhibitor 2C (p18, inhibits CDK4) [Source:HGNC Symbol;Acc:1789]	s	g
ENSTRUG00000003193	ring finger protein 11 [Source:HGNC Symbol;Acc:10056]	s	g
ENSTRUG00000003347	tetratricopeptide repeat domain 39A [Source:HGNC Symbol;Acc:18657]	s	g
ENSTRUG00000004191	epidermal growth factor receptor pathway substrate 15 [Source:HGNC Symbol;Acc:3419]	s	g
ENSTRUG00000004597	calreticulin [Source:HGNC Symbol;Acc:1455]	s	g
ENSTRUG00000004963	torsin family 3, member A [Source:HGNC Symbol;Acc:11997]	s	g
ENSTRUG00000019475	Small nucleolar RNA SNORD47 [Source:RFAM;Acc:RF00281]	s	g
ENSTRUG00000018986	Small nucleolar RNA snR60/Z15/Z230/Z193/J17 [Source:RFAM;Acc:RF00309]	s	g
ENSTRUG00000018932	Small nucleolar RNA SNORD77 [Source:RFAM;Acc:RF00591]	s	g
ENSTRUG00000019353	Small nucleolar RNA SNORD79 [Source:RFAM;Acc:RF00152]	s	g
ENSTRUG00000018990	Small nucleolar RNA SNORD75 [Source:RFAM;Acc:RF00612]	s	g
ENSTRUG00000018964	Small nucleolar RNA SNORD74 [Source:RFAM;Acc:RF00284]	s	g
ENSTRUG00000005141	oxysterol binding protein-like 9 [Source:HGNC Symbol;Acc:16386]	s	g
ENSTRUG00000006070	v-abl Abelson murine leukemia viral oncogene homolog 2 [Source:HGNC Symbol;Acc:77]	s	g
ENSTRUG00000006606	sterol O-acyltransferase 1 [Source:HGNC Symbol;Acc:11177]	s	g
ENSTRUG00000009289	calcium channel, voltage-dependent, R type, alpha 1E subunit [Source:HGNC Symbol;Acc:1392]	s
ENSTRUG00000009700	centrosomal protein 350kDa [Source:HGNC Symbol;Acc:24238]	s	g
ENSTRUG00000009955	quiescin Q6 sulfhydryl oxidase 1 [Source:HGNC Symbol;Acc:9756]	s	g
ENSTRUG00000010188	LIM homeobox 4 [Source:HGNC Symbol;Acc:21734]
ENSTRUG00000010296	acyl-CoA binding domain containing 6 [Source:HGNC Symbol;Acc:23339]	s	g
ENSTRUG00000010426	xenotropic and polytropic retrovirus receptor 1 [Source:HGNC Symbol;Acc:12827]	s	g
ENSTRUG00000010673	SIN3 transcription regulator homolog B (yeast) [Source:HGNC Symbol;Acc:19354]	s	g
ENSTRUG00000010882	HAUS augmin-like complex, subunit 5 [Source:HGNC Symbol;Acc:29130]	s	g
ENSTRUG00000010917	retina and anterior neural fold homeobox 2 [Source:HGNC Symbol;Acc:18286]	s
ENSTRUG00000010957	megakaryocyte-associated tyrosine kinase [Source:HGNC Symbol;Acc:6906]	s	g
ENSTRUG00000011108	zinc finger RNA binding protein 2 [Source:HGNC Symbol;Acc:29189]	s	g
ENSTRUG00000011254	ataxia, cerebellar, Cayman type [Source:HGNC Symbol;Acc:779]	s	g
ENSTRUG00000011362	nicotinamide riboside kinase 2 [Source:HGNC Symbol;Acc:17871]	s	g
ENSTRUG00000011621	chromosome 19 open reading frame 10 [Source:HGNC Symbol;Acc:16948]	s	g
ENSTRUG00000011649	tumor necrosis factor, alpha-induced protein 8-like 1 [Source:HGNC Symbol;Acc:28279]	s	g
ENSTRUG00000011693	coatomer protein complex, subunit epsilon [Source:HGNC Symbol;Acc:2234]	s	g
ENSTRUG00000011752	ceramide synthase 1 [Source:HGNC Symbol;Acc:14253]	s	g
ENSTRUG00000011791	nicalin [Source:HGNC Symbol;Acc:26923]	s	g
ENSTRUG00000019039	fru-mir-23a-1 [Source:miRBase;Acc:MI0003415]
ENSTRUG00000018814	fru-mir-27e [Source:miRBase;Acc:MI0003417]
ENSTRUG00000019107	fru-mir-24-1 [Source:miRBase;Acc:MI0003413]
ENSTRUG00000011913	sphingosine-1-phosphate receptor 4 [Source:HGNC Symbol;Acc:3170]	s	g
ENSTRUG00000011915	myosin IXB [Source:HGNC Symbol;Acc:7609]	s	g
ENSTRUG00000012281	insulin receptor [Source:HGNC Symbol;Acc:6091]	s	g
ENSTRUG00000012535	Rho/Rac guanine nucleotide exchange factor (GEF) 18 [Source:HGNC Symbol;Acc:17090]	s	g
ENSTRUG00000012706	translocase of inner mitochondrial membrane 13 homolog (yeast) [Source:HGNC Symbol;Acc:11816]	s	g
ENSTRUG00000012735	transmembrane protease, serine 9 [Source:HGNC Symbol;Acc:30079]	s	g
ENSTRUG00000012826	LSM7 homolog, U6 small nuclear RNA associated (S. cerevisiae) [Source:HGNC Symbol;Acc:20470]	s	g
ENSTRUG00000012847	ceramide synthase 4 [Source:HGNC Symbol;Acc:23747]	s	g
ENSTRUG00000012996	fibrillin 3 [Source:HGNC Symbol;Acc:18794]	s	g
ENSTRUG00000013685	cortexin 1 [Source:HGNC Symbol;Acc:31108]	s	g
ENSTRUG00000013690	translocase of inner mitochondrial membrane 44 homolog (yeast) [Source:HGNC Symbol;Acc:17316]	s	g
ENSTRUG00000013783	heterogeneous nuclear ribonucleoprotein M [Source:HGNC Symbol;Acc:5046]	s	g
ENSTRUG00000013929	DNA methyltransferase 1 associated protein 1 [Source:HGNC Symbol;Acc:18291]	s	g
ENSTRUG00000014041	guanylate kinase 1 [Source:HGNC Symbol;Acc:4693]		g
ENSTRUG00000018890	5S ribosomal RNA [Source:RFAM;Acc:RF00001]
ENSTRUG00000001753	polynucleotide kinase 3'-phosphatase [Source:HGNC Symbol;Acc:9154]	s	g
ENSTRUG00000002686	numb homolog (Drosophila)-like [Source:HGNC Symbol;Acc:8061]	s	g
ENSTRUG00000003590	solute carrier family 5 (sodium/glucose cotransporter), member 2 [Source:HGNC Symbol;Acc:11037]	s	g
ENSTRUG00000004509	F-box protein 17 [Source:HGNC Symbol;Acc:18754]	s	g
ENSTRUG00000004944	glioma tumor suppressor candidate region gene 2 [Source:HGNC Symbol;Acc:4333]	s	g
ENSTRUG00000005408	sirtuin 2 [Source:HGNC Symbol;Acc:10886]	s	g
ENSTRUG00000005917	Ras and Rab interactor-like [Source:HGNC Symbol;Acc:24795]	s	g
ENSTRUG00000005924	protease, serine, 16 (thymus) [Source:HGNC Symbol;Acc:9480]	s	g
ENSTRUG00000006075	integral membrane protein 2C [Source:HGNC Symbol;Acc:6175]	s	g
ENSTRUG00000006438	calcium binding protein 39 [Source:HGNC Symbol;Acc:20292]	s	g
ENSTRUG00000006817	period homolog 2 (Drosophila) [Source:HGNC Symbol;Acc:8846]	s	g
ENSTRUG00000007179	phosphatidylinositol-4,5-bisphosphate 3-kinase, catalytic subunit beta [Source:HGNC Symbol;Acc:8976]	s	g
ENSTRUG00000007925	forkhead box L2 [Source:HGNC Symbol;Acc:1092]	s	g
ENSTRUG00000007940	mitochondrial ribosomal protein S22 [Source:HGNC Symbol;Acc:14508]	s	g
ENSTRUG00000008045	retinol binding protein 2, cellular [Source:HGNC Symbol;Acc:9920]	s	g
ENSTRUG00000008194	calsyntenin 2 [Source:HGNC Symbol;Acc:17448]	s	g
ENSTRUG00000008215	solute carrier family 25 (pyrimidine nucleotide carrier ), member 36 [Source:HGNC Symbol;Acc:25554]	s	g
ENSTRUG00000008368	acid phosphatase-like 2 [Source:HGNC Symbol;Acc:26303]	s	g
ENSTRUG00000008442	EPH receptor A4 [Source:HGNC Symbol;Acc:3388]	s	g
ENSTRUG00000009198	paired box 3 [Source:HGNC Symbol;Acc:8617]		g
ENSTRUG00000009369	sphingosine-1-phosphate phosphatase 2 [Source:HGNC Symbol;Acc:19953]	s	g
ENSTRUG00000009467	eukaryotic translation elongation factor 1 beta 2 [Source:HGNC Symbol;Acc:3208]	s	g
ENSTRUG00000009483	phenylalanyl-tRNA synthetase, beta subunit [Source:HGNC Symbol;Acc:17800]	s	g
ENSTRUG00000009826	acyl-CoA synthetase long-chain family member 3 [Source:HGNC Symbol;Acc:3570]	s	g
ENSTRUG00000010143	potassium voltage-gated channel, Isk-related family, member 4 [Source:HGNC Symbol;Acc:6244]	s	g
ENSTRUG00000010150	secretogranin II [Source:HGNC Symbol;Acc:10575]	s
ENSTRUG00000010174	adaptor-related protein complex 1, sigma 3 subunit [Source:HGNC Symbol;Acc:18971]	s
ENSTRUG00000010333	WD repeat and FYVE domain containing 1 [Source:HGNC Symbol;Acc:20451]	s	g
ENSTRUG00000010637	serpin peptidase inhibitor, clade E (nexin, plasminogen activator inhibitor type 1), member 2 [Source:HGNC Symbol;Acc:8951]	s	g
ENSTRUG00000010978	proteasome (prosome, macropain) 26S subunit, non- ATPase, 2 [Source:HGNC Symbol;Acc:9559]	s	g
ENSTRUG00000011275	eukaryotic translation initiation factor 4 gamma, 1 [Source:HGNC Symbol;Acc:3296]	s	g
ENSTRUG00000012272	family with sequence similarity 131, member A [Source:HGNC Symbol;Acc:28308]
ENSTRUG00000012302	chloride channel, voltage-sensitive 2 [Source:HGNC Symbol;Acc:2020]	s	g
ENSTRUG00000000770	mitochondrial ribosomal protein S5 [Source:HGNC Symbol;Acc:14498]	s	g
ENSTRUG00000000849	mal, T-cell differentiation protein [Source:HGNC Symbol;Acc:6817]	s	g
ENSTRUG00000000883	pantothenate kinase 1 [Source:HGNC Symbol;Acc:8598]	s	g
ENSTRUG00000019167	fru-mir-107 [Source:miRBase;Acc:MI0003379]
ENSTRUG00000000965	solute carrier family 16, member 12 (monocarboxylic acid transporter 12) [Source:HGNC Symbol;Acc:23094]		g
ENSTRUG00000001055	anaphase promoting complex subunit 1 [Source:HGNC Symbol;Acc:19988]	s	g
ENSTRUG00000001139	vasoactive intestinal peptide [Source:HGNC Symbol;Acc:12693]	s
ENSTRUG00000001145	F-box protein 5 [Source:HGNC Symbol;Acc:13584]	s	g
ENSTRUG00000001172	mitochondrial translational release factor 1-like [Source:HGNC Symbol;Acc:21051]	s	g
ENSTRUG00000001316	desumoylating isopeptidase 2 [Source:HGNC Symbol;Acc:24264]	s	g
ENSTRUG00000001715	mitochondrial ribosomal protein 63 [Source:HGNC Symbol;Acc:14514]	s	g
ENSTRUG00000001725	potassium voltage-gated channel, subfamily H (eag- related), member 1 [Source:HGNC Symbol;Acc:6250]	s
ENSTRUG00000002100	hedgehog acyltransferase [Source:HGNC Symbol;Acc:18270]	s	g
ENSTRUG00000002720	myozenin 1 [Source:HGNC Symbol;Acc:13752]	s	g
ENSTRUG00000003079	synaptopodin 2-like [Source:HGNC Symbol;Acc:23532]	s	g
ENSTRUG00000003332	calcium/calmodulin-dependent protein kinase II gamma [Source:HGNC Symbol;Acc:1463]	s	g
ENSTRUG00000004190	coiled-coil domain containing 88A [Source:HGNC Symbol;Acc:25523]	s	g
ENSTRUG00000005495	polyribonucleotide nucleotidyltransferase 1 [Source:HGNC Symbol;Acc:23166]	s	g
ENSTRUG00000006119	SMEK homolog 2, suppressor of mek1 (Dictyostelium) [Source:HGNC Symbol;Acc:29267]	s	g
ENSTRUG00000006652	coiled-coil domain containing 104 [Source:HGNC Symbol;Acc:30540]	s	g
ENSTRUG00000006889	phospholipase D family, member 5 [Source:HGNC Symbol;Acc:26879]	s	g
ENSTRUG00000007005	CD74 molecule, major histocompatibility complex, class II invariant chain [Source:HGNC Symbol;Acc:1697]	s	g
ENSTRUG00000007080	S1 RNA binding domain 1 [Source:HGNC Symbol;Acc:25521]	s	g
ENSTRUG00000007268	SIX homeobox 2 [Source:HGNC Symbol;Acc:10888]
ENSTRUG00000007423	SIX homeobox 3 [Source:HGNC Symbol;Acc:10889]
ENSTRUG00000007486	calmodulin-lysine N-methyltransferase [Source:HGNC Symbol;Acc:26276]	s	g
ENSTRUG00000007511	prolyl endopeptidase-like [Source:HGNC Symbol;Acc:30228]	s	g
ENSTRUG00000007859	solute carrier family 3 (cystine, dibasic and neutral amino acid transporters, activator of cystine, dibasic and neutral amino acid transport), member 1 [Source:HGNC Symbol;Acc:11025]	s	g
ENSTRUG00000008165	protein phosphatase, Mg2+/Mn2+ dependent, 1B [Source:HGNC Symbol;Acc:9276]	s	g
ENSTRUG00000008339	zinc finger, HIT-type containing 2 [Source:HGNC Symbol;Acc:1177]	s	g
ENSTRUG00000008409	leucine-rich pentatricopeptide repeat containing [Source:HGNC Symbol;Acc:15714]	s	g
ENSTRUG00000009126	ATP-binding cassette, sub-family G (WHITE), member 8 [Source:HGNC Symbol;Acc:13887]
ENSTRUG00000009436	ATP-binding cassette, sub-family G (WHITE), member 5 [Source:HGNC Symbol;Acc:13886]
ENSTRUG00000009708	dynein, cytoplasmic 2, light intermediate chain 1 [Source:HGNC Symbol;Acc:24595]	s	g
ENSTRUG00000009900	histidine triad nucleotide binding protein 1 [Source:HGNC Symbol;Acc:4912]	s	g
ENSTRUG00000009960	centrosomal protein 170kDa [Source:HGNC Symbol;Acc:28920]	s	g
ENSTRUG00000010402	rhotekin 2 [Source:HGNC Symbol;Acc:19364]	s	g
ENSTRUG00000010671	AT rich interactive domain 5B (MRF1-like) [Source:HGNC Symbol;Acc:17362]	s	g
ENSTRUG00000010790	transmembrane protein 26 [Source:HGNC Symbol;Acc:28550]	s	g
ENSTRUG00000010833	PERP, TP53 apoptosis effector [Source:HGNC Symbol;Acc:17637]	s	g
ENSTRUG00000010869	tumor necrosis factor, alpha-induced protein 3 [Source:HGNC Symbol;Acc:11896]	s	g
ENSTRUG00000019079	5S ribosomal RNA [Source:RFAM;Acc:RF00001]	s
ENSTRUG00000006032	kinesin family member 16B [Source:HGNC Symbol;Acc:15869]	s	g
ENSTRUG00000006079	MAD2L1 binding protein [Source:HGNC Symbol;Acc:21059]	s	g
ENSTRUG00000006133	epoxide hydrolase 1, microsomal (xenobiotic) [Source:HGNC Symbol;Acc:3401]	s	g
ENSTRUG00000006449	glycine-N-acyltransferase [Source:HGNC Symbol;Acc:13734]	s	g
ENSTRUG00000006643	chromosome 20 open reading frame 72 [Source:HGNC Symbol;Acc:16205]	s	g
ENSTRUG00000006736	sorting nexin 5 [Source:HGNC Symbol;Acc:14969]	s	g
ENSTRUG00000007143	ribosome binding protein 1 homolog 180kDa (dog) [Source:HGNC Symbol;Acc:10448]	s	g
ENSTRUG00000010938	transforming, acidic coiled-coil containing protein 2 [Source:HGNC Symbol;Acc:11523]	s	g
ENSTRUG00000010960	unc-5 homolog B (C. elegans) [Source:HGNC Symbol;Acc:12568]	s	g
ENSTRUG00000011193	solute carrier family 29 (nucleoside transporters), member 3 [Source:HGNC Symbol;Acc:23096]	s	g
ENSTRUG00000011264	prosaposin-like 1 (gene/pseudogene) [Source:HGNC Symbol;Acc:33131]	s	g
ENSTRUG00000011366	mitochondrial calcium uptake 1 [Source:HGNC Symbol;Acc:1530]	s	g
ENSTRUG00000011440	mitochondrial calcium uniporter [Source:HGNC Symbol;Acc:23526]	s	g
ENSTRUG00000011534	phospholipase A2, group XIIB [Source:HGNC Symbol;Acc:18555]	s
ENSTRUG00000011608	phosphodiesterase 10A [Source:HGNC Symbol;Acc:8772]	s	g
ENSTRUG00000011958	T, brachyury homolog (mouse) [Source:HGNC Symbol;Acc:11515]
ENSTRUG00000012140	SFT2 domain containing 1 [Source:HGNC Symbol;Acc:21102]	s	g
ENSTRUG00000012242	c-mer proto-oncogene tyrosine kinase [Source:HGNC Symbol;Acc:7027]	s	g
ENSTRUG00000012656	transmembrane protein 87B [Source:HGNC Symbol;Acc:25913]	s	g
ENSTRUG00000012840	fibulin 7 [Source:HGNC Symbol;Acc:26740]	s	g
ENSTRUG00000012901	zinc finger CCCH-type containing 8 [Source:HGNC Symbol;Acc:30941]	s	g
ENSTRUG00000013012	integrin, alpha 9 [Source:HGNC Symbol;Acc:6145]	s	g
ENSTRUG00000013343	golgin A4 [Source:HGNC Symbol;Acc:4427]	s	g
ENSTRUG00000013473	potassium channel, subfamily K, member 12 [Source:HGNC Symbol;Acc:6274]
ENSTRUG00000013478	mutS homolog 6 (E. coli) [Source:HGNC Symbol;Acc:7329]	s	g
ENSTRUG00000013551	F-box protein 11 [Source:HGNC Symbol;Acc:13590]	s	g
ENSTRUG00000013724	forkhead box N2 [Source:HGNC Symbol;Acc:5281]	s	g
ENSTRUG00000013766	protein phosphatase 1, regulatory subunit 21 [Source:HGNC Symbol;Acc:30595]	s	g
ENSTRUG00000013959	STON1-GTF2A1L readthrough [Source:HGNC Symbol;Acc:30651]	s	g
ENSTRUG00000014020	Luteinizing hormone receptor [Source:UniProtKB/TrEMBL;Acc:C9QNS4]
ENSTRUG00000002738	biorientation of chromosomes in cell division 1- like 1 [Source:HGNC Symbol;Acc:31792]
ENSTRUG00000000197	ADAM metallopeptidase with thrombospondin type 1 motif, 2 [Source:HGNC Symbol;Acc:218]	s	g
ENSTRUG00000000210	KIAA1191 [Source:HGNC Symbol;Acc:29209]	s	g
ENSTRUG00000000225	glutamine-fructose-6-phosphate transaminase 2 [Source:HGNC Symbol;Acc:4242]	s	g
ENSTRUG00000000280	mitogen-activated protein kinase 9 [Source:HGNC Symbol;Acc:6886]	s	g
ENSTRUG00000000322	RasGEF domain family, member 1C [Source:HGNC Symbol;Acc:27400]	s	g
ENSTRUG00000000366	transmembrane protein 126B [Source:HGNC Symbol;Acc:30883]	s	g
ENSTRUG00000000414	collagen, type XXIII, alpha 1 [Source:HGNC Symbol;Acc:22990]	s	g
ENSTRUG00000000550	guanine nucleotide binding protein (G protein), beta polypeptide 2-like 1 [Source:HGNC Symbol;Acc:4399]	s	g
ENSTRUG00000000586	NME/NM23 family member 5 [Source:HGNC Symbol;Acc:7853]	s	g
ENSTRUG00000000612	heterogeneous nuclear ribonucleoprotein A/B [Source:HGNC Symbol;Acc:5034]	s	g
ENSTRUG00000000679	alanine-glyoxylate aminotransferase 2-like 2 [Source:HGNC Symbol;Acc:28249]	s	g
ENSTRUG00000000778	family with sequence similarity 53, member C [Source:HGNC Symbol;Acc:1336]	s	g
ENSTRUG00000000867	lysine (K)-specific demethylase 3B [Source:HGNC Symbol;Acc:1337]	s	g
ENSTRUG00000000943	receptor accessory protein 2 [Source:HGNC Symbol;Acc:17975]	s	g
ENSTRUG00000000999	early growth response 1 [Source:HGNC Symbol;Acc:3238]	s	g
ENSTRUG00000001030	adrenoceptor alpha 1B [Source:HGNC Symbol;Acc:278]	s	g
ENSTRUG00000001091	fatty acid binding protein 6, ileal [Source:HGNC Symbol;Acc:3561]	s	g
ENSTRUG00000001156	cyclin J-like [Source:HGNC Symbol;Acc:25876]	s	g
ENSTRUG00000001288	C1q and tumor necrosis factor related protein 2 [Source:HGNC Symbol;Acc:14325]	s	g
ENSTRUG00000001335	SLU7 splicing factor homolog (S. cerevisiae) [Source:HGNC Symbol;Acc:16939]	s	g
ENSTRUG00000001818	nuclear receptor binding SET domain protein 1 [Source:HGNC Symbol;Acc:14234]	s	g
ENSTRUG00000002056	chromosome 5 open reading frame 24 [Source:HGNC Symbol;Acc:26746]	s	g
ENSTRUG00000002128	ATP synthase, H+ transporting, mitochondrial F1 complex, O subunit [Source:HGNC Symbol;Acc:850]	s	g
ENSTRUG00000002626	sideroflexin 1 [Source:HGNC Symbol;Acc:16085]	s	g
ENSTRUG00000003659	ATPase, Cu++ transporting, alpha polypeptide [Source:HGNC Symbol;Acc:869]	s	g
ENSTRUG00000004741	ATPase, class V, type 10B [Source:HGNC Symbol;Acc:13543]		g
ENSTRUG00000005507	gamma-aminobutyric acid (GABA) A receptor, beta 2 [Source:HGNC Symbol;Acc:4082]
ENSTRUG00000005897	NudC domain containing 2 [Source:HGNC Symbol;Acc:30535]	s	g
ENSTRUG00000005988	cyclin G1 [Source:HGNC Symbol;Acc:1592]	s	g
ENSTRUG00000006162	septin 8 [Source:HGNC Symbol;Acc:16511]	s	g
ENSTRUG00000006460	sosondowah ankyrin repeat domain family member A [Source:HGNC Symbol;Acc:27033]	s	g
ENSTRUG00000006473	growth differentiation factor 9 [Source:HGNC Symbol;Acc:4224]	s	g
ENSTRUG00000006512	ubiquinol-cytochrome c reductase, complex III subunit VII, 9.5kDa [Source:HGNC Symbol;Acc:29594]	s	g
ENSTRUG00000006546	heat shock 70kDa protein 4 [Source:HGNC Symbol;Acc:5237]	s	g
ENSTRUG00000007086	glucosamine-6-phosphate deaminase 2 [Source:HGNC Symbol;Acc:21526]	s	g
ENSTRUG00000007238	Nedd4 family interacting protein 1 [Source:HGNC Symbol;Acc:17592]	s	g
ENSTRUG00000007357	fibroblast growth factor 1 (acidic) [Source:HGNC Symbol;Acc:3665]	s	g
ENSTRUG00000007443	nuclear receptor subfamily 3, group C, member 1 (glucocorticoid receptor) [Source:HGNC Symbol;Acc:7978]	s	g
ENSTRUG00000007820	potassium channel tetramerisation domain containing 16 [Source:HGNC Symbol;Acc:29244]
ENSTRUG00000007874	kinesin family member 3A [Source:HGNC Symbol;Acc:6319]	s	g
ENSTRUG00000008108	alpha thalassemia/mental retardation syndrome X- linked [Source:HGNC Symbol;Acc:886]	s	g
ENSTRUG00000008421	fibroblast growth factor 16 [Source:HGNC Symbol;Acc:3672]	s	g
ENSTRUG00000008545	zinc finger, DHHC-type containing 15 [Source:HGNC Symbol;Acc:20342]	s	g
ENSTRUG00000008755	uracil phosphoribosyltransferase (FUR1) homolog (S. cerevisiae) [Source:HGNC Symbol;Acc:28334]	s	g
ENSTRUG00000008824	ATP-binding cassette, sub-family B (MDR/TAP), member 7 [Source:HGNC Symbol;Acc:48]	s	g
ENSTRUG00000009017	KIAA2022 [Source:HGNC Symbol;Acc:29433]
ENSTRUG00000009021	ring finger protein, LIM domain interacting [Source:HGNC Symbol;Acc:13429]	s	g
ENSTRUG00000009099	glyoxalase domain containing 5 [Source:HGNC Symbol;Acc:33358]	s	g
ENSTRUG00000002840	XK-related protein 2 [Source:RefSeq peptide;Acc:NP_001027882]	s	g
ENSTRUG00000003408	NADPH oxidase 1 [Source:HGNC Symbol;Acc:7889]	s	g
ENSTRUG00000004323	cleavage stimulation factor, 3' pre-RNA, subunit 2, 64kDa [Source:HGNC Symbol;Acc:2484]	s	g
ENSTRUG00000000124	solute carrier family 16, member 1 (monocarboxylic acid transporter 1) [Source:HGNC Symbol;Acc:10922]	s
ENSTRUG00000001092	aldehyde dehydrogenase 3 family, member B2 [Source:HGNC Symbol;Acc:411]	s	g
ENSTRUG00000001130	RNA-binding region (RNP1, RRM) containing 3 [Source:HGNC Symbol;Acc:18666]	s	g
ENSTRUG00000001411	collagen, type XI, alpha 1 [Source:HGNC Symbol;Acc:2186]		g
ENSTRUG00000008827	olfactomedin 3 [Source:HGNC Symbol;Acc:17990]
ENSTRUG00000008944	histone cluster 2, H2ab [Source:HGNC Symbol;Acc:20508]
ENSTRUG00000009149	histone cluster 2, H2ab [Source:HGNC Symbol;Acc:20508]
ENSTRUG00000009200	Rho GTPase activating protein 29 [Source:HGNC Symbol;Acc:30207]	s	g
ENSTRUG00000009607	family with sequence similarity 82, member B [Source:HGNC Symbol;Acc:24285]	s	g
ENSTRUG00000009713	copine III [Source:HGNC Symbol;Acc:2316]	s	g
ENSTRUG00000010615	isopentenyl-diphosphate delta isomerase 2 [Source:HGNC Symbol;Acc:23487]	s	g
ENSTRUG00000010707	WD repeat domain 37 [Source:HGNC Symbol;Acc:31406]	s	g
ENSTRUG00000010848	adenosine deaminase, RNA-specific, B2 [Source:HGNC Symbol;Acc:227]
ENSTRUG00000011032	phosphofructokinase, platelet [Source:HGNC Symbol;Acc:8878]	s	g
ENSTRUG00000011509	Kruppel-like factor 6 [Source:HGNC Symbol;Acc:2235]	s	g
ENSTRUG00000011605	gap junction protein, delta 4, 40.1kDa [Source:HGNC Symbol;Acc:23296]
ENSTRUG00000011837	cullin 2 [Source:HGNC Symbol;Acc:2552]	s	g
ENSTRUG00000012002	histone cluster 2, H3, pseudogene 2 [Source:HGNC Symbol;Acc:32060]
ENSTRUG00000012009	histone cluster 2, H2ab [Source:HGNC Symbol;Acc:20508]	s
ENSTRUG00000001941	coiled-coil domain containing 22 [Source:HGNC Symbol;Acc:28909]	s	g
ENSTRUG00000001946	deafness, autosomal recessive 31 [Source:HGNC Symbol;Acc:16361]
ENSTRUG00000001960	mannosidase, alpha, class 1B, member 1 [Source:HGNC Symbol;Acc:6823]	s	g
ENSTRUG00000006562	calcium channel, voltage-dependent, N type, alpha 1B subunit [Source:HGNC Symbol;Acc:1389]		g
ENSTRUG00000009977	euchromatic histone-lysine N-methyltransferase 1 [Source:HGNC Symbol;Acc:24650]	s	g
ENSTRUG00000010507	taperin [Source:HGNC Symbol;Acc:26894]	s	g
ENSTRUG00000010574	transmembrane protein 203 [Source:HGNC Symbol;Acc:28217]	s	g
ENSTRUG00000010590	aminolevulinate dehydratase [Source:HGNC Symbol;Acc:395]	s	g
ENSTRUG00000010872	natriuretic peptide receptor B/guanylate cyclase B (atrionatriuretic peptide receptor B) [Source:HGNC Symbol;Acc:7944]	s	g
ENSTRUG00000011260	cyclin B1 [Source:HGNC Symbol;Acc:1579]	s	g
ENSTRUG00000011466	zinc finger, AN1-type domain 5 [Source:HGNC Symbol;Acc:13008]	s	g
ENSTRUG00000011536	coiled-coil domain containing 135 [Source:HGNC Symbol;Acc:25289]
ENSTRUG00000011665	transmembrane channel-like 2 [Source:HGNC Symbol;Acc:16527]		g
ENSTRUG00000011820	annexin A1 [Source:HGNC Symbol;Acc:533]	s	g
ENSTRUG00000012115	solute carrier family 30 (zinc transporter), member 5 [Source:HGNC Symbol;Acc:19089]	s	g
ENSTRUG00000012326	MAM domain containing 2 [Source:HGNC Symbol;Acc:23673]	s	g
ENSTRUG00000012403	amyloid beta (A4) precursor protein-binding, family A, member 1 [Source:HGNC Symbol;Acc:578]	s
ENSTRUG00000012412	tight junction protein 2 [Source:HGNC Symbol;Acc:11828]	s	g
ENSTRUG00000012638	phosphatidylinositol-4-phosphate 5-kinase, type I, beta [Source:HGNC Symbol;Acc:8995]		g
ENSTRUG00000012828	ephrin-A5 [Source:HGNC Symbol;Acc:3225]	s
ENSTRUG00000012876	growth arrest and DNA-damage-inducible, gamma [Source:HGNC Symbol;Acc:4097]
ENSTRUG00000012938	growth arrest and DNA-damage-inducible, gamma [Source:HGNC Symbol;Acc:4097]
ENSTRUG00000013004	coiled-coil domain containing 152 [Source:HGNC Symbol;Acc:34438]	s	g
ENSTRUG00000013005	growth hormone receptor [Source:HGNC Symbol;Acc:4263]	s	g
ENSTRUG00000013142	complement component 7 [Source:HGNC Symbol;Acc:1346]	s	g
ENSTRUG00000013404	complement component 6 [Source:HGNC Symbol;Acc:1339]	s	g
ENSTRUG00000013743	regulator of G-protein signaling 7 binding protein [Source:HGNC Symbol;Acc:23271]	s
ENSTRUG00000013792	SWI/SNF related, matrix associated, actin dependent regulator of chromatin, subfamily b, member 1 [Source:HGNC Symbol;Acc:11103]	s	g
ENSTRUG00000013875	Ral GEF with PH domain and SH3 binding motif 1 [Source:HGNC Symbol;Acc:16851]	s	g
ENSTRUG00000013978	F-box and WD repeat domain containing 2 [Source:HGNC Symbol;Acc:13608]	s	g
ENSTRUG00000014027	crumbs homolog 2 (Drosophila) [Source:HGNC Symbol;Acc:18688]
ENSTRUG00000014090	DENN/MADD domain containing 1A [Source:HGNC Symbol;Acc:29324]	s	g
ENSTRUG00000014190	proteasome (prosome, macropain) subunit, beta type, 7 [Source:HGNC Symbol;Acc:9544]	s	g
ENSTRUG00000014295	protein phosphatase 6, catalytic subunit [Source:HGNC Symbol;Acc:9323]	s	g
ENSTRUG00000014341	suppressor of cancer cell invasion [Source:HGNC Symbol;Acc:26709]	s	g
ENSTRUG00000014348	spectrin, alpha, non-erythrocytic 1 [Source:HGNC Symbol;Acc:11273]	s	g
ENSTRUG00000004370	purinergic receptor P2Y, G-protein coupled, 14 [Source:HGNC Symbol;Acc:16442]	s	g
ENSTRUG00000002701	insulin-like growth factor binding protein 1 [Source:HGNC Symbol;Acc:5469]
ENSTRUG00000003025	UDP-Gal:betaGlcNAc beta 1,3-galactosyltransferase, polypeptide 2 [Source:HGNC Symbol;Acc:917]	s	g
ENSTRUG00000003061	glutaredoxin 2 [Source:HGNC Symbol;Acc:16065]	s	g
ENSTRUG00000003181	ubiquitin carboxyl-terminal hydrolase L5 [Source:HGNC Symbol;Acc:19678]	s	g
ENSTRUG00000003726	regulator of G-protein signaling 2, 24kDa [Source:HGNC Symbol;Acc:9998]	s	g
ENSTRUG00000004397	family with sequence similarity 5, member C [Source:HGNC Symbol;Acc:22393]
ENSTRUG00000004748	family with sequence similarity 5, member C [Source:HGNC Symbol;Acc:22393]	s	g
ENSTRUG00000004764	regulator of G-protein signaling 8 [Source:HGNC Symbol;Acc:16810]
ENSTRUG00000004969	regulator of G-protein signaling 16 [Source:HGNC Symbol;Acc:9997]	s	g
ENSTRUG00000005282	regulator of G-protein signaling 5 [Source:HGNC Symbol;Acc:10001]	s	g
ENSTRUG00000005475	regulator of G-protein signaling 4 [Source:HGNC Symbol;Acc:10000]	s	g
ENSTRUG00000005606	fetuin B [Source:HGNC Symbol;Acc:3658]
ENSTRUG00000005695	fetuin B [Source:HGNC Symbol;Acc:3658]
ENSTRUG00000005970	eukaryotic translation elongation factor 1 delta (guanine nucleotide exchange protein) [Source:HGNC Symbol;Acc:3211]	s	g
ENSTRUG00000006233	pyrroline-5-carboxylate reductase-like [Source:HGNC Symbol;Acc:25846]	s	g
ENSTRUG00000006484	tissue specific transplantation antigen P35B [Source:HGNC Symbol;Acc:12390]	s	g
ENSTRUG00000006831	serpin peptidase inhibitor, clade B (ovalbumin), member 1 [Source:HGNC Symbol;Acc:3311]	s	g
ENSTRUG00000007027	myosin light chain kinase family, member 4 [Source:HGNC Symbol;Acc:27972]	s	g
ENSTRUG00000007075	GDP-mannose 4,6-dehydratase [Source:HGNC Symbol;Acc:4369]	s	g
ENSTRUG00000007367	forkhead box F2 [Source:HGNC Symbol;Acc:3810]	s	g
ENSTRUG00000000994	one cut homeobox 1 [Source:HGNC Symbol;Acc:8138]
ENSTRUG00000000368	KIAA1107 [Source:HGNC Symbol;Acc:29192]	s	g
ENSTRUG00000000383	glomulin, FKBP associated protein [Source:HGNC Symbol;Acc:14373]	s	g
ENSTRUG00000000415	growth factor independent 1 transcription repressor [Source:HGNC Symbol;Acc:4237]	s	g
ENSTRUG00000000437	ecotropic viral integration site 5 [Source:HGNC Symbol;Acc:3501]	s	g
ENSTRUG00000000524	ribosomal protein L5 [Source:HGNC Symbol;Acc:10360]	s	g
ENSTRUG00000000590	family with sequence similarity 69, member A [Source:HGNC Symbol;Acc:32213]	s	g
ENSTRUG00000000628	Sin3A-associated protein, 130kDa [Source:HGNC Symbol;Acc:29813]	s	g
ENSTRUG00000000755	myosin VIIB [Source:HGNC Symbol;Acc:7607]		g
ENSTRUG00000001244	G protein-coupled receptor 17 [Source:HGNC Symbol;Acc:4471]	s	g
ENSTRUG00000001313	inositol polyphosphate-5-phosphatase, 145kDa [Source:HGNC Symbol;Acc:6079]	s	g
ENSTRUG00000002093	LSM2 homolog, U6 small nuclear RNA associated (S. cerevisiae) [Source:HGNC Symbol;Acc:13940]	s	g
ENSTRUG00000002214	B-cell lymphoma 6 protein [Source:RefSeq peptide;Acc:NP_001072069]	s	g
ENSTRUG00000002677	LIM domain containing preferred translocation partner in lipoma [Source:HGNC Symbol;Acc:6679]	s	g
ENSTRUG00000003153	tumor protein p63 regulated 1 [Source:HGNC Symbol;Acc:24759]	s	g
ENSTRUG00000003420	tumor protein p63 [Source:HGNC Symbol;Acc:15979]	s	g
ENSTRUG00000004329	zinc finger and BTB domain containing 11 [Source:HGNC Symbol;Acc:16740]	s	g
ENSTRUG00000004884	dermatopontin [Source:HGNC Symbol;Acc:3011]	s	g
ENSTRUG00000004970	ATPase, Na+/K+ transporting, beta 1 polypeptide [Source:HGNC Symbol;Acc:804]	s	g
ENSTRUG00000005391	NME/NM23 family member 7 [Source:HGNC Symbol;Acc:20461]	s	g
ENSTRUG00000005881	basic, immunoglobulin-like variable motif containing [Source:HGNC Symbol;Acc:16034]	s	g
ENSTRUG00000006114	transmembrane protein 131 [Source:HGNC Symbol;Acc:30366]	s	g
ENSTRUG00000006545	cyclic nucleotide gated channel alpha 3 [Source:HGNC Symbol;Acc:2150]
ENSTRUG00000006748	ubiquitin protein ligase E3A [Source:HGNC Symbol;Acc:12496]	s	g
ENSTRUG00000007550	gamma-aminobutyric acid (GABA) A receptor, beta 3 [Source:HGNC Symbol;Acc:4083]		g
ENSTRUG00000008335	gamma-aminobutyric acid (GABA) A receptor, alpha 5 [Source:HGNC Symbol;Acc:4079]	s
ENSTRUG00000008857	gamma-aminobutyric acid (GABA) A receptor, gamma 3 [Source:HGNC Symbol;Acc:4088]		g
ENSTRUG00000009101	oculocutaneous albinism II [Source:HGNC Symbol;Acc:8101]	s	g
ENSTRUG00000009456	HECT and RLD domain containing E3 ubiquitin protein ligase 2 [Source:HGNC Symbol;Acc:4868]	s	g
ENSTRUG00000009660	non imprinted in Prader-Willi/Angelman syndrome 1 [Source:HGNC Symbol;Acc:17043]	s	g
ENSTRUG00000009666	non imprinted in Prader-Willi/Angelman syndrome 2 [Source:HGNC Symbol;Acc:17044]	s	g
ENSTRUG00000009773	cytoplasmic FMR1 interacting protein 1 [Source:HGNC Symbol;Acc:13759]	s	g
ENSTRUG00000010285	tubulin, gamma complex associated protein 5 [Source:HGNC Symbol;Acc:18600]	s	g
ENSTRUG00000010581	solute carrier family 9, subfamily A (NHE7, cation proton antiporter 7), member 7 [Source:HGNC Symbol;Acc:17123]	s	g
ENSTRUG00000010954	retinitis pigmentosa 2 (X-linked recessive) [Source:HGNC Symbol;Acc:10274]	s	g
ENSTRUG00000010993	Jade3 protein [Source:RefSeq peptide;Acc:NP_001041504]	s	g
ENSTRUG00000011073	phosphatidylinositol-specific phospholipase C, X domain containing 1 [Source:HGNC Symbol;Acc:23148]		g
ENSTRUG00000011175	GTP binding protein 6 (putative) [Source:HGNC Symbol;Acc:30189]	s	g
ENSTRUG00000011277	nitrilase family, member 2 [Source:HGNC Symbol;Acc:29878]	s	g
ENSTRUG00000011402	TBC1 domain family, member 23 [Source:HGNC Symbol;Acc:25622]	s	g
ENSTRUG00000011483	translocase of outer mitochondrial membrane 70 homolog A (S. cerevisiae) [Source:HGNC Symbol;Acc:11985]	s	g
ENSTRUG00000011684	transmembrane protein 45A [Source:HGNC Symbol;Acc:25480]	s	g
ENSTRUG00000011753	chromodomain helicase DNA binding protein 1-like [Source:HGNC Symbol;Acc:1916]	s	g
ENSTRUG00000011985	WWC family member 3 [Source:HGNC Symbol;Acc:29237]	s	g
ENSTRUG00000012341	Claudin 14b [Source:UniProtKB/TrEMBL;Acc:Q6E5P4]	s	g
ENSTRUG00000012349	shroom family member 2 [Source:HGNC Symbol;Acc:630]	s	g
ENSTRUG00000012401	synapse associated protein 1 [Source:HGNC Symbol;Acc:16273]	s	g
ENSTRUG00000012509	adaptor-related protein complex 1, sigma 2 subunit [Source:HGNC Symbol;Acc:560]	s	g
ENSTRUG00000012603	retinoschisin 1 [Source:HGNC Symbol;Acc:10457]	s
ENSTRUG00000012621	cyclin-dependent kinase-like 5 [Source:HGNC Symbol;Acc:11411]	s	g
ENSTRUG00000012660	sex comb on midleg-like 2 (Drosophila) [Source:HGNC Symbol;Acc:10581]	s	g
ENSTRUG00000012853	Nance-Horan syndrome (congenital cataracts and dental anomalies) [Source:HGNC Symbol;Acc:7820]	s	g
ENSTRUG00000012882	RALBP1 associated Eps domain containing 2 [Source:HGNC Symbol;Acc:9963]	s	g
ENSTRUG00000013073	transmembrane protein 27 [Source:HGNC Symbol;Acc:29437]	s
ENSTRUG00000013111	cadherin 24, type 2 [Source:HGNC Symbol;Acc:14265]
ENSTRUG00000013369	proteasome (prosome, macropain) subunit, beta type, 11 [Source:HGNC Symbol;Acc:31963]
ENSTRUG00000013437	sel-1 suppressor of lin-12-like 3 (C. elegans) [Source:HGNC Symbol;Acc:29108]		g
ENSTRUG00000013587	solute carrier family 34 (sodium phosphate), member 2 [Source:HGNC Symbol;Acc:11020]	s	g
ENSTRUG00000013725	chymotrypsin-like elastase family, member 3A [Source:HGNC Symbol;Acc:15944]	s	g
ENSTRUG00000013850	PR domain containing 5 [Source:HGNC Symbol;Acc:9349]	s	g
ENSTRUG00000013940	neuron-derived neurotrophic factor [Source:HGNC Symbol;Acc:26256]	s	g
ENSTRUG00000013956	cytoplasmic polyadenylation element binding protein 2 [Source:HGNC Symbol;Acc:21745]	s	g
ENSTRUG00000014007	C1q and tumor necrosis factor related protein 7 [Source:HGNC Symbol;Acc:14342]	s	g
ENSTRUG00000014096	F-box and leucine-rich repeat protein 5 [Source:HGNC Symbol;Acc:13602]	s	g
ENSTRUG00000014162	NIMA (never in mitosis gene a)-related kinase 1 [Source:HGNC Symbol;Acc:7744]	s	g
ENSTRUG00000014310	SH3 domain containing ring finger 1 [Source:HGNC Symbol;Acc:17650]	s	g
ENSTRUG00000014365	carbonyl reductase 4 [Source:HGNC Symbol;Acc:25891]	s	g
ENSTRUG00000014392	palladin, cytoskeletal associated protein [Source:HGNC Symbol;Acc:17068]	s	g
ENSTRUG00000014494	anaphase promoting complex subunit 4 [Source:HGNC Symbol;Acc:19990]	s	g
ENSTRUG00000014626	SLAIN motif family, member 2 [Source:HGNC Symbol;Acc:29282]	s	g
ENSTRUG00000014657	solute carrier family 10 (sodium/bile acid cotransporter family), member 4 [Source:HGNC Symbol;Acc:22980]	s	g
ENSTRUG00000014724	FRY-like [Source:HGNC Symbol;Acc:29127]	s	g
ENSTRUG00000014849	DCN1, defective in cullin neddylation 1, domain containing 4 (S. cerevisiae) [Source:HGNC Symbol;Acc:28998]	s	g
ENSTRUG00000014878	sarcoglycan, beta (43kDa dystrophin-associated glycoprotein) [Source:HGNC Symbol;Acc:10806]	s	g
ENSTRUG00000014899	spermatogenesis associated 18 [Source:HGNC Symbol;Acc:29579]
ENSTRUG00000014912	ubiquitin specific peptidase 46 [Source:HGNC Symbol;Acc:20075]	s	g
ENSTRUG00000014947	RAS-like, family 11, member B [Source:HGNC Symbol;Acc:23804]	s	g
ENSTRUG00000014970	sec1 family domain containing 2 [Source:HGNC Symbol;Acc:30676]	s	g
ENSTRUG00000014995	ligand of numb-protein X 1, E3 ubiquitin protein ligase [Source:HGNC Symbol;Acc:6657]	s	g
ENSTRUG00000015060	GS homeobox 2 [Source:HGNC Symbol;Acc:24959]		g
ENSTRUG00000015076	Tyrosine-protein kinase receptor [Source:UniProtKB/TrEMBL;Acc:Q8AXC8]	s	g
ENSTRUG00000015193	v-kit Hardy-Zuckerman 4 feline sarcoma viral oncogene homolog [Source:HGNC Symbol;Acc:6342]	s	g
ENSTRUG00000015383	kinase insert domain receptor (a type III receptor tyrosine kinase) [Source:HGNC Symbol;Acc:6307]	s	g
ENSTRUG00000015471	steroid 5 alpha-reductase 3 [Source:HGNC Symbol;Acc:25812]	s	g
ENSTRUG00000015472	transmembrane protein 165 [Source:HGNC Symbol;Acc:30760]	s	g
ENSTRUG00000015488	clock homolog (mouse) [Source:HGNC Symbol;Acc:2082]	s	g
ENSTRUG00000015553	exocyst complex component 1 [Source:HGNC Symbol;Acc:30380]	s	g
ENSTRUG00000015615	centrosomal protein 135kDa [Source:HGNC Symbol;Acc:29086]	s	g
ENSTRUG00000015700	carbohydrate (N-acetylgalactosamine 4-0) sulfotransferase 14 [Source:HGNC Symbol;Acc:24464]	s	g
ENSTRUG00000015704	KIAA1211 [Source:HGNC Symbol;Acc:29219]	s	g
ENSTRUG00000015712	aminoadipate-semialdehyde dehydrogenase [Source:HGNC Symbol;Acc:23993]	s	g
ENSTRUG00000015737	phosphoribosyl pyrophosphate amidotransferase [Source:HGNC Symbol;Acc:9238]	s	g
ENSTRUG00000015780	phosphoribosylaminoimidazole carboxylase, phosphoribosylaminoimidazole succinocarboxamide synthetase [Source:HGNC Symbol;Acc:8587]	s	g
ENSTRUG00000015809	oxysterol binding protein-like 1A [Source:HGNC Symbol;Acc:16398]	s	g
ENSTRUG00000015867	Impact homolog (mouse) [Source:HGNC Symbol;Acc:20387]	s	g
ENSTRUG00000015894	histamine receptor H4 [Source:HGNC Symbol;Acc:17383]		g
ENSTRUG00000015931	transglutaminase 1 (K polypeptide epidermal type I, protein-glutamine-gamma-glutamyltransferase) [Source:HGNC Symbol;Acc:11777]		g
ENSTRUG00000015965	Rab geranylgeranyltransferase, alpha subunit [Source:HGNC Symbol;Acc:9795]	s	g
ENSTRUG00000016009	leucine rich repeat containing 16B [Source:HGNC Symbol;Acc:20272]	s
ENSTRUG00000016024	neural retina leucine zipper [Source:HGNC Symbol;Acc:8002]
ENSTRUG00000016054	RAS (RAD and GEM)-like GTP binding 2 [Source:HGNC Symbol;Acc:20248]	s
ENSTRUG00000016177	ankyrin repeat domain 29 [Source:HGNC Symbol;Acc:27110]	s	g
ENSTRUG00000016180	vacuolar protein sorting 4 homolog B (S. cerevisiae) [Source:HGNC Symbol;Acc:10895]	s	g
ENSTRUG00000016204	pleckstrin homology domain containing, family B (evectins) member 2 [Source:HGNC Symbol;Acc:19236]	s	g
ENSTRUG00000016213	inhibitor of growth family, member 5 [Source:HGNC Symbol;Acc:19421]	s	g
ENSTRUG00000016230	centrosomal protein 19kDa [Source:HGNC Symbol;Acc:28209]	s	g
ENSTRUG00000016233	p21 protein (Cdc42/Rac)-activated kinase 2 [Source:HGNC Symbol;Acc:8591]	s	g
ENSTRUG00000016254	aquaporin 12A [Source:HGNC Symbol;Acc:19941]	s	g
ENSTRUG00000016262	solute carrier family 35 (UDP-glucuronic acid/UDP- N-acetylgalactosamine dual transporter), member D1 [Source:HGNC Symbol;Acc:20800]	s	g
ENSTRUG00000016297	24-dehydrocholesterol reductase [Source:HGNC Symbol;Acc:2859]	s	g
ENSTRUG00000016307	ubiquitin specific peptidase 24 [Source:HGNC Symbol;Acc:12623]	s	g
ENSTRUG00000016373	biogenesis of lysosomal organelles complex-1, subunit 2 [Source:HGNC Symbol;Acc:20984]	s	g
ENSTRUG00000016381	phosphatidic acid phosphatase type 2B [Source:HGNC Symbol;Acc:9229]	s	g
ENSTRUG00000016384	protein kinase, AMP-activated, alpha 2 catalytic subunit [Source:HGNC Symbol;Acc:9377]	s	g
ENSTRUG00000016390	disabled homolog 1 (Drosophila) [Source:HGNC Symbol;Acc:2661]	s
ENSTRUG00000016431	OMA1 zinc metallopeptidase homolog (S. cerevisiae) [Source:HGNC Symbol;Acc:29661]	s	g
ENSTRUG00000016432	Myb-like, SWIRM and MPN domains 1 [Source:HGNC Symbol;Acc:29401]	s	g
ENSTRUG00000016443	SUN domain containing ossification factor [Source:HGNC Symbol;Acc:1240]	s	g
ENSTRUG00000016455	transmembrane emp24 protein transport domain containing 5 [Source:HGNC Symbol;Acc:24251]	s	g
ENSTRUG00000016465	phosphatidylinositol glycan anchor biosynthesis, class C [Source:HGNC Symbol;Acc:8960]	s	g
ENSTRUG00000016467	dynamin 3 [Source:HGNC Symbol;Acc:29125]	s	g
ENSTRUG00000019148	fru-mir-199-1 [Source:miRBase;Acc:MI0003358]
ENSTRUG00000019173	fru-mir-214 [Source:miRBase;Acc:MI0003356]
ENSTRUG00000016505	methyltransferase like 13 [Source:HGNC Symbol;Acc:24248]	s	g
ENSTRUG00000016509	inosine triphosphatase (nucleoside triphosphate pyrophosphatase) [Source:HGNC Symbol;Acc:6176]	s	g
ENSTRUG00000016511	RAN guanine nucleotide release factor [Source:HGNC Symbol;Acc:17679]	s	g
ENSTRUG00000016515	vesicle-associated membrane protein 4 [Source:HGNC Symbol;Acc:12645]	s	g
ENSTRUG00000016521	myocilin, trabecular meshwork inducible glucocorticoid response [Source:HGNC Symbol;Acc:7610]	s	g
ENSTRUG00000016529	proline-rich coiled-coil 2C [Source:HGNC Symbol;Acc:24903]	s	g
ENSTRUG00000016543	aminoglycoside phosphotransferase domain containing 1 [Source:HGNC Symbol;Acc:34403]		g
ENSTRUG00000016550	Putative flavin-monooxygenase [Source:UniProtKB/TrEMBL;Acc:Q6ZZY9]		g
ENSTRUG00000016552	phosphatidic acid phosphatase type 2 domain containing 2 [Source:HGNC Symbol;Acc:23682]	s	g
[truncated: 13,465 more rows]
