# Supplementary material for: Transciptome Analysis of the Gill and Swimbladder of Takifugu rubripes by RNA-Seq
Source: PLoS One. 2014 Jan 16;9(1):e85505. doi: 10.1371/journal.pone.0085505 (PMC3894188; doi:10.1371/journal.pone.0085505)
Supplement: Table S2 — Differentially expressed genes identified by transcriptome comparison between gill and swimbladder. (XLS) [file pone.0085505.s002.xls]

## Sheet: Sheet1
Differential expressed genes identified by transcriptome comparison between gill and swimbladder
Gene ID	Fold Change	Gene name
ENSTRUG00000006358	-13.3353	collagen, type X, alpha 1 [Source:HGNC Symbol;Acc:2185]
ENSTRUG00000018092	-12.5303	Ammonium transporter Rh type C 2 [Source:UniProtKB/Swiss-Prot;Acc:Q7T3R4]
ENSTRUG00000000193	-12.5183	Fc fragment of IgG binding protein [Source:HGNC Symbol;Acc:13572]
ENSTRUG00000002233	-12.1227	collagen, type IV, alpha 3 (Goodpasture antigen) [Source:HGNC Symbol;Acc:2204]
ENSTRUG00000001602	-12.0141	Claudin 1 [Source:UniProtKB/TrEMBL;Acc:Q6E5T5]
ENSTRUG00000014734	-12.0058	collagen, type X, alpha 1 [Source:HGNC Symbol;Acc:2185]
ENSTRUG00000007374	-11.6114	multiple C2 domains, transmembrane 2 [Source:HGNC Symbol;Acc:25636]
ENSTRUG00000005760	-11.2236	collagen, type IV, alpha 4 [Source:HGNC Symbol;Acc:2206]
ENSTRUG00000014677	-11.1476	alpha3-fucosyltransferase [Source:RefSeq peptide;Acc:NP_001027808]
ENSTRUG00000002899	-11.1035	phospholipase A2, group IVC (cytosolic, calcium- independent) [Source:HGNC Symbol;Acc:9037]
ENSTRUG00000001924	-11.0958	fucosyltransferase 9 (alpha (1,3) fucosyltransferase) [Source:HGNC Symbol;Acc:4020]
ENSTRUG00000005400	-11.0757	Ammonium transporter Rh type B [Source:UniProtKB/Swiss-Prot;Acc:Q18PF6]
ENSTRUG00000016729	-10.9726	RAB19, member RAS oncogene family [Source:HGNC Symbol;Acc:19982]
ENSTRUG00000002630	-10.8203	calpain 9 [Source:HGNC Symbol;Acc:1486]
ENSTRUG00000016251	-10.7479	Fc fragment of IgG binding protein [Source:HGNC Symbol;Acc:13572]
ENSTRUG00000010345	-10.6943	collagen, type II, alpha 1 [Source:HGNC Symbol;Acc:2200]
ENSTRUG00000009996	-10.5462	sciellin [Source:HGNC Symbol;Acc:10573]
ENSTRUG00000008946	-10.3971	UDP-GlcNAc:betaGal beta-1,3-N- acetylglucosaminyltransferase 3 [Source:HGNC Symbol;Acc:13528]
ENSTRUG00000015037	-10.3341	Claudin 8d [Source:UniProtKB/TrEMBL;Acc:Q6E5P7]
ENSTRUG00000010676	-10.3129	forkhead box E3 [Source:HGNC Symbol;Acc:3808]
ENSTRUG00000008690	-10.2254	Oxysterol-binding protein [Source:UniProtKB/TrEMBL;Acc:Q1KKY7]
ENSTRUG00000012961	-10.2165	deoxyhypusine synthase [Source:HGNC Symbol;Acc:2869]
ENSTRUG00000015039	-10.2129	Claudin 8a [Source:UniProtKB/TrEMBL;Acc:Q6E5Q0]
ENSTRUG00000004741	-10.1877	ATPase, class V, type 10B [Source:HGNC Symbol;Acc:13543]
ENSTRUG00000008079	-10.0585	paired box 1 [Source:HGNC Symbol;Acc:8615]
ENSTRUG00000000221	-10.0345	phospholipase A2, group IVC (cytosolic, calcium- independent) [Source:HGNC Symbol;Acc:9037]
ENSTRUG00000015931	-10.0294	transglutaminase 1 (K polypeptide epidermal type I, protein-glutamine-gamma-glutamyltransferase) [Source:HGNC Symbol;Acc:11777]
ENSTRUG00000014058	-9.95986	collagen, type V, alpha 3 [Source:HGNC Symbol;Acc:14864]
ENSTRUG00000013166	-9.86902	upregulator of cell proliferation [Source:HGNC Symbol;Acc:30890]
ENSTRUG00000017402	-9.82033	phospholipase A2, group IVC (cytosolic, calcium- independent) [Source:HGNC Symbol;Acc:9037]
ENSTRUG00000011870	-9.7971	NAD(P)H dehydrogenase, quinone 1 [Source:HGNC Symbol;Acc:2874]
ENSTRUG00000008483	-9.77389	transient receptor potential cation channel, subfamily C, member 4 [Source:HGNC Symbol;Acc:12336]
ENSTRUG00000002827	-9.70446	solute carrier family 4, anion exchanger, member 1 (erythrocyte membrane protein band 3, Diego blood group) [Source:HGNC Symbol;Acc:11027]
ENSTRUG00000007514	-9.70173	keratin 23 (histone deacetylase inducible) [Source:HGNC Symbol;Acc:6438]
ENSTRUG00000015849	-9.68657	Cytochrome c-a [Source:UniProtKB/Swiss- Prot;Acc:Q1KL06]
ENSTRUG00000013673	-9.61406	mal, T-cell differentiation protein [Source:HGNC Symbol;Acc:6817]
ENSTRUG00000012796	-9.48988	perforin 1 (pore forming protein) [Source:HGNC Symbol;Acc:9360]
ENSTRUG00000009832	-9.42148	Claudin 28b [Source:UniProtKB/TrEMBL;Acc:Q6E5R2]
ENSTRUG00000002582	-9.39738	keratin 23 (histone deacetylase inducible) [Source:HGNC Symbol;Acc:6438]
ENSTRUG00000008933	-9.38127	alpha3-fucosyltransferase [Source:RefSeq peptide;Acc:NP_001027929]
ENSTRUG00000013876	-9.3685	transcription factor AP-2 gamma (activating enhancer binding protein 2 gamma) [Source:HGNC Symbol;Acc:11744]
ENSTRUG00000011820	-9.3387	annexin A1 [Source:HGNC Symbol;Acc:533]
ENSTRUG00000014299	-9.24527	ATP-binding cassette, sub-family A (ABC1), member 12 [Source:HGNC Symbol;Acc:14637]
ENSTRUG00000005442	-9.18407	EPS8-like 1 [Source:HGNC Symbol;Acc:21295]
ENSTRUG00000004444	-9.17677	p21 protein (Cdc42/Rac)-activated kinase 6 [Source:HGNC Symbol;Acc:16061]
ENSTRUG00000009059	-9.10042	keratin 23 (histone deacetylase inducible) [Source:HGNC Symbol;Acc:6438]
ENSTRUG00000015349	-9.06973	mesothelin-like [Source:HGNC Symbol;Acc:14170]
ENSTRUG00000006593	-9.05456	syntaxin 11 [Source:HGNC Symbol;Acc:11429]
ENSTRUG00000013706	-9.05057	ELOVL fatty acid elongase 7 [Source:HGNC Symbol;Acc:26292]
ENSTRUG00000007563	-9.03045	distal-less homeobox 3 [Source:HGNC Symbol;Acc:2916]
ENSTRUG00000009865	-8.97678	Claudin 28c [Source:UniProtKB/TrEMBL;Acc:Q6E5R4]
ENSTRUG00000018557	-8.95986	tetratricopeptide repeat domain 22 [Source:HGNC Symbol;Acc:26067]
ENSTRUG00000013535	-8.9556	solute carrier family 8 (sodium/calcium exchanger), member 1 [Source:HGNC Symbol;Acc:11068]
ENSTRUG00000003757	-8.93842	leucine rich repeat containing 8 family, member E [Source:HGNC Symbol;Acc:26272]
ENSTRUG00000015051	-8.90345	bone morphogenetic protein 10 [Source:HGNC Symbol;Acc:20869]
ENSTRUG00000010638	-8.89457	UDP-GlcNAc:betaGal beta-1,3-N- acetylglucosaminyltransferase 3 [Source:HGNC Symbol;Acc:13528]
ENSTRUG00000007097	-8.81916	G protein-coupled receptor, family C, group 6, member A [Source:HGNC Symbol;Acc:18510]
ENSTRUG00000003586	-8.80264	glial cells missing homolog 2 (Drosophila) [Source:HGNC Symbol;Acc:4198]
ENSTRUG00000000117	-8.7893	ATPase, aminophospholipid transporter, class I, type 8B, member 1 [Source:HGNC Symbol;Acc:3706]
ENSTRUG00000013285	-8.69751	mucin 2, oligomeric mucus/gel-forming [Source:HGNC Symbol;Acc:7512]
ENSTRUG00000001661	-8.67711	cadherin 26 [Source:HGNC Symbol;Acc:15902]
ENSTRUG00000013668	-8.61	CD53 molecule [Source:HGNC Symbol;Acc:1686]
ENSTRUG00000015801	-8.61	aggrecan [Source:HGNC Symbol;Acc:319]
ENSTRUG00000011965	-8.59729	paired box 9 [Source:HGNC Symbol;Acc:8623]
ENSTRUG00000004065	-8.58814	Claudin 10c [Source:UniProtKB/TrEMBL;Acc:Q6E5P2]
ENSTRUG00000012965	-8.50891	deoxyhypusine synthase [Source:HGNC Symbol;Acc:2869]
ENSTRUG00000013437	-8.50891	sel-1 suppressor of lin-12-like 3 (C. elegans) [Source:HGNC Symbol;Acc:29108]
ENSTRUG00000002793	-8.49723	Myosin heavy chain [Source:UniProtKB/TrEMBL;Acc:E1CHP2]
ENSTRUG00000014611	-8.38761	ankyrin repeat and kinase domain containing 1 [Source:HGNC Symbol;Acc:21027]
ENSTRUG00000003235	-8.37631	keratin 23 (histone deacetylase inducible) [Source:HGNC Symbol;Acc:6438]
ENSTRUG00000014680	-8.3749	alpha3-fucosyltransferase [Source:RefSeq peptide;Acc:NP_001027858]
ENSTRUG00000012986	-8.33608	aggrecan [Source:HGNC Symbol;Acc:319]
ENSTRUG00000004810	-8.25516	gap junction protein, beta 7, 25kDa [Source:HGNC Symbol;Acc:16690]
ENSTRUG00000008903	-8.25516	family with sequence similarity 83, member B [Source:HGNC Symbol;Acc:21357]
ENSTRUG00000006474	-8.24122	thymocyte selection associated family member 2 [Source:HGNC Symbol;Acc:16839]
ENSTRUG00000008298	-8.17921	adrenoceptor beta 3 [Source:HGNC Symbol;Acc:288]
ENSTRUG00000006763	-8.07828	retinitis pigmentosa GTPase regulator interacting protein 1 [Source:HGNC Symbol;Acc:13436]
ENSTRUG00000001119	-8.02883	src-related kinase lacking C-terminal regulatory tyrosine and N-terminal myristylation sites [Source:HGNC Symbol;Acc:11298]
ENSTRUG00000006624	-7.99351	collagen, type XIV, alpha 1 [Source:HGNC Symbol;Acc:2191]
ENSTRUG00000014595	-7.95488	RAB25, member RAS oncogene family [Source:HGNC Symbol;Acc:18238]
ENSTRUG00000015338	-7.90345	tripartite motif containing 35 [Source:HGNC Symbol;Acc:16285]
ENSTRUG00000001430	-7.87213	SAM pointed domain containing ets transcription factor [Source:HGNC Symbol;Acc:17257]
ENSTRUG00000010311	-7.8585	growth differentiation factor 15 [Source:HGNC Symbol;Acc:30142]
ENSTRUG00000000504	-7.82851	keratin 23 (histone deacetylase inducible) [Source:HGNC Symbol;Acc:6438]
ENSTRUG00000007643	-7.8215	Inwardly-rectifying potassium channel [Source:UniProtKB/TrEMBL;Acc:Q1L0L3]
ENSTRUG00000017804	-7.8215	golgi reassembly stacking protein 2, 55kDa [Source:HGNC Symbol;Acc:17500]
ENSTRUG00000014931	-7.79312	tumor protein p73 [Source:HGNC Symbol;Acc:12003]
ENSTRUG00000000885	-7.77065	actin, gamma 1 [Source:HGNC Symbol;Acc:144]
ENSTRUG00000010387	-7.71265	solute carrier family 14 (urea transporter), member 2 [Source:RefSeq peptide;Acc:NP_001027896]
ENSTRUG00000012638	-7.70446	phosphatidylinositol-4-phosphate 5-kinase, type I, beta [Source:HGNC Symbol;Acc:8995]
ENSTRUG00000018287	-7.66324	signal transducing adaptor family member 2 [Source:HGNC Symbol;Acc:30430]
ENSTRUG00000000450	-7.65275	ammonium transporter Rh type C 1 [Source:RefSeq peptide;Acc:NP_001027819]
ENSTRUG00000010292	-7.59254	grainyhead-like 3 (Drosophila) [Source:HGNC Symbol;Acc:25839]
ENSTRUG00000000841	-7.57708	laminin, gamma 2 [Source:HGNC Symbol;Acc:6493]
ENSTRUG00000005624	-7.55119	occludin [Source:HGNC Symbol;Acc:8104]
ENSTRUG00000001841	-7.54907	apolipoprotein L domain containing 1 [Source:HGNC Symbol;Acc:25268]
ENSTRUG00000004549	-7.5205	prostaglandin I2 (prostacyclin) synthase [Source:HGNC Symbol;Acc:9603]
ENSTRUG00000007280	-7.50854	NADPH oxidase organizer 1 [Source:HGNC Symbol;Acc:19404]
ENSTRUG00000002146	-7.49723	ets homologous factor [Source:HGNC Symbol;Acc:3246]
ENSTRUG00000005955	-7.42097	Guanine nucleotide binding protein [Source:UniProtKB/TrEMBL;Acc:Q8QGZ1]
ENSTRUG00000009132	-7.4189	squalene epoxidase [Source:HGNC Symbol;Acc:11279]
ENSTRUG00000004565	-7.39707	solute carrier family 17, member 9 [Source:HGNC Symbol;Acc:16192]
ENSTRUG00000015387	-7.38338	hydroxysteroid (17-beta) dehydrogenase 12 [Source:HGNC Symbol;Acc:18646]
ENSTRUG00000003485	-7.37672	NADH dehydrogenase (ubiquinone) 1 alpha subcomplex, 4-like 2 [Source:HGNC Symbol;Acc:29836]
ENSTRUG00000016414	-7.36207	gap junction protein, delta 3, 31.9kDa [Source:HGNC Symbol;Acc:19147]
ENSTRUG00000009369	-7.34044	sphingosine-1-phosphate phosphatase 2 [Source:HGNC Symbol;Acc:19953]
ENSTRUG00000011320	-7.3229	zinc finger protein 750 [Source:HGNC Symbol;Acc:25843]
ENSTRUG00000005535	-7.31627	galactose-3-O-sulfotransferase 3 [Source:HGNC Symbol;Acc:24144]
ENSTRUG00000015692	-7.3096	doublesex- and mab-3-related transcription factor 3 [Source:RefSeq peptide;Acc:NP_001033034]
ENSTRUG00000010467	-7.28264	G protein-coupled receptor 31 [Source:HGNC Symbol;Acc:4486]
ENSTRUG00000010901	-7.27997	claudin 23 [Source:HGNC Symbol;Acc:17591]
ENSTRUG00000003474	-7.27809	TRAF3 interacting protein 2 [Source:HGNC Symbol;Acc:1343]
ENSTRUG00000002086	-7.25516	prune homolog 2 (Drosophila) [Source:HGNC Symbol;Acc:25209]
ENSTRUG00000009250	-7.20667	zinc finger protein 185 (LIM domain) [Source:HGNC Symbol;Acc:12976]
ENSTRUG00000003095	-7.16943	potassium inwardly-rectifying channel, subfamily J, member 16 [Source:HGNC Symbol;Acc:6262]
ENSTRUG00000008484	-7.16943	myocilin, trabecular meshwork inducible glucocorticoid response [Source:HGNC Symbol;Acc:7610]
ENSTRUG00000017507	-7.16851	C-type lectin domain family 3, member A [Source:HGNC Symbol;Acc:2052]
ENSTRUG00000016850	-7.16335	fucosidase, alpha-L- 1, tissue [Source:HGNC Symbol;Acc:4006]
ENSTRUG00000015666	-7.15463	doublesex and mab-3 related transcription factor 2 [Source:RefSeq peptide;Acc:NP_001033035]
ENSTRUG00000011424	-7.11696	Spi-C transcription factor (Spi-1/PU.1 related) [Source:HGNC Symbol;Acc:29549]
ENSTRUG00000016665	-7.10931	carnitine palmitoyltransferase 2 [Source:HGNC Symbol;Acc:2330]
ENSTRUG00000015309	-7.04657	family with sequence similarity 83, member B [Source:HGNC Symbol;Acc:21357]
ENSTRUG00000017436	-7.04657	DEP domain containing 1B [Source:HGNC Symbol;Acc:24902]
ENSTRUG00000017741	-7.04657	distal-less homeobox 1 [Source:HGNC Symbol;Acc:2914]
ENSTRUG00000012630	-7.01415	Transcription factor Sox14a [Source:UniProtKB/TrEMBL;Acc:Q6WNT8]
ENSTRUG00000003408	-6.9988	NADPH oxidase 1 [Source:HGNC Symbol;Acc:7889]
ENSTRUG00000017674	-6.99766	HERV-H LTR-associating 2 [Source:HGNC Symbol;Acc:4905]
ENSTRUG00000002647	-6.95275	arachidonate 5-lipoxygenase [Source:HGNC Symbol;Acc:435]
ENSTRUG00000001789	-6.95015	forkhead box Q1 [Source:HGNC Symbol;Acc:20951]
ENSTRUG00000000657	-6.94703	early growth response 2 [Source:HGNC Symbol;Acc:3239]
ENSTRUG00000008760	-6.94703	solute carrier family 24 (sodium/potassium/calcium exchanger), member 3 [Source:HGNC Symbol;Acc:10977]
ENSTRUG00000013628	-6.93042	grainyhead-like 1 (Drosophila) [Source:HGNC Symbol;Acc:17923]
ENSTRUG00000007060	-6.92976	forkhead box I1 [Source:HGNC Symbol;Acc:3815]
ENSTRUG00000010450	-6.88577	GATA binding protein 3 [Source:HGNC Symbol;Acc:4172]
ENSTRUG00000005949	-6.87665	serine palmitoyltransferase, small subunit B [Source:HGNC Symbol;Acc:24045]
ENSTRUG00000011061	-6.87665	retinol binding protein 7, cellular [Source:HGNC Symbol;Acc:30316]
ENSTRUG00000010260	-6.84422	cystathionine-beta-synthase [Source:HGNC Symbol;Acc:1550]
ENSTRUG00000012460	-6.84012	beta-carotene oxygenase 2 [Source:HGNC Symbol;Acc:18503]
ENSTRUG00000005984	-6.8328	receptor (G protein-coupled) activity modifying protein 2 [Source:HGNC Symbol;Acc:9844]
ENSTRUG00000003842	-6.77389	interleukin 22 receptor, alpha 2 [Source:HGNC Symbol;Acc:14901]
ENSTRUG00000013168	-6.76417	short stature homeobox [Source:HGNC Symbol;Acc:10853]
ENSTRUG00000016543	-6.76417	aminoglycoside phosphotransferase domain containing 1 [Source:HGNC Symbol;Acc:34403]
ENSTRUG00000017884	-6.76417	Sonic hedgehog protein [Source:UniProtKB/TrEMBL;Acc:Q8AXT0]
ENSTRUG00000011930	-6.75439	sphingosine kinase 1 [Source:HGNC Symbol;Acc:11240]
ENSTRUG00000000034	-6.72464	myoglobin [Source:HGNC Symbol;Acc:6915]
ENSTRUG00000010760	-6.72464	dickkopf 1 homolog (Xenopus laevis) [Source:HGNC Symbol;Acc:2891]
ENSTRUG00000005055	-6.684	otopetrin 3 [Source:HGNC Symbol;Acc:19658]
ENSTRUG00000006968	-6.67884	fer-1-like 6 (C. elegans) [Source:HGNC Symbol;Acc:28065]
ENSTRUG00000007925	-6.67366	forkhead box L2 [Source:HGNC Symbol;Acc:1092]
ENSTRUG00000009999	-6.66498	von Willebrand factor A domain containing 1 [Source:HGNC Symbol;Acc:30910]
ENSTRUG00000011561	-6.65599	ADP-ribosylation factor-like 11 [Source:HGNC Symbol;Acc:24046]
ENSTRUG00000016265	-6.65124	EPS8-like 1 [Source:HGNC Symbol;Acc:21295]
ENSTRUG00000007937	-6.62388	G protein-coupled receptor, family C, group 5, member D [Source:HGNC Symbol;Acc:13310]
ENSTRUG00000017995	-6.60718	protease, serine, 57 [Source:HGNC Symbol;Acc:31397]
ENSTRUG00000002826	-6.59911	carnitine palmitoyltransferase 2 [Source:HGNC Symbol;Acc:2330]
ENSTRUG00000003713	-6.58262	glucosaminyl (N-acetyl) transferase 1, core 2 [Source:HGNC Symbol;Acc:4203]
ENSTRUG00000012631	-6.5793	delta(4)-desaturase, sphingolipid 2 [Source:HGNC Symbol;Acc:20113]
ENSTRUG00000002661	-6.55472	phospholipase C, eta 2 [Source:HGNC Symbol;Acc:29037]
ENSTRUG00000006562	-6.55472	calcium channel, voltage-dependent, N type, alpha 1B subunit [Source:HGNC Symbol;Acc:1389]
ENSTRUG00000011164	-6.5502	SVOP-like [Source:HGNC Symbol;Acc:27034]
ENSTRUG00000008280	-6.53657	matrix metallopeptidase 11 (stromelysin 3) [Source:HGNC Symbol;Acc:7157]
ENSTRUG00000011942	-6.532	Claudin 10e [Source:UniProtKB/TrEMBL;Acc:Q6E5P5]
ENSTRUG00000015062	-6.52281	nucleobindin 2 [Source:HGNC Symbol;Acc:8044]
ENSTRUG00000013819	-6.48433	protein kinase N3 [Source:HGNC Symbol;Acc:17999]
ENSTRUG00000005054	-6.47358	major facilitator superfamily domain containing 2B [Source:HGNC Symbol;Acc:37207]
ENSTRUG00000009844	-6.47358	Claudin 27d [Source:UniProtKB/TrEMBL;Acc:Q6E5R3]
ENSTRUG00000012688	-6.46161	transmembrane protein 54 [Source:HGNC Symbol;Acc:24143]
ENSTRUG00000015384	-6.45679	SATB homeobox 2 [Source:HGNC Symbol;Acc:21637]
ENSTRUG00000007366	-6.45518	Claudin 32a [Source:UniProtKB/TrEMBL;Acc:Q6E5S7]
ENSTRUG00000006276	-6.44401	MPV17 mitochondrial membrane protein-like 2 [Source:HGNC Symbol;Acc:28177]
ENSTRUG00000017698	-6.44372	family with sequence similarity 176, member C [Source:HGNC Symbol;Acc:13239]
ENSTRUG00000013450	-6.4127	pleckstrin and Sec7 domain containing 4 [Source:HGNC Symbol;Acc:19096]
ENSTRUG00000008515	-6.40887	insulin-like growth factor binding protein 7 [Source:HGNC Symbol;Acc:5476]
ENSTRUG00000000933	-6.40546	keratin 23 (histone deacetylase inducible) [Source:HGNC Symbol;Acc:6438]
ENSTRUG00000018633	-6.3685	drebrin-like [Source:HGNC Symbol;Acc:2696]
ENSTRUG00000003448	-6.36207	HERV-H LTR-associating 2 [Source:HGNC Symbol;Acc:4905]
ENSTRUG00000000570	-6.3229	solute carrier family 6 (neurotransmitter transporter, glycine), member 9 [Source:HGNC Symbol;Acc:11056]
ENSTRUG00000017115	-6.31656	immunoglobulin-like domain containing receptor 1 [Source:HGNC Symbol;Acc:28741]
ENSTRUG00000016180	-6.31294	vacuolar protein sorting 4 homolog B (S. cerevisiae) [Source:HGNC Symbol;Acc:10895]
ENSTRUG00000000965	-6.3096	solute carrier family 16, member 12 (monocarboxylic acid transporter 12) [Source:HGNC Symbol;Acc:23094]
ENSTRUG00000002110	-6.3096	G protein-coupled receptor 64 [Source:HGNC Symbol;Acc:4516]
ENSTRUG00000012443	-6.29203	transmembrane protein 30B [Source:HGNC Symbol;Acc:27254]
ENSTRUG00000009669	-6.26666	thrombospondin 4 [Source:HGNC Symbol;Acc:11788]
ENSTRUG00000007478	-6.25516	calcium/calmodulin-dependent protein kinase II alpha [Source:HGNC Symbol;Acc:1460]
ENSTRUG00000003891	-6.24122	matrix metallopeptidase 1 (interstitial collagenase) [Source:HGNC Symbol;Acc:7155]
ENSTRUG00000009415	-6.2025	dopa decarboxylase (aromatic L-amino acid decarboxylase) [Source:HGNC Symbol;Acc:2719]
ENSTRUG00000014744	-6.20088	lysophosphatidic acid receptor 2 [Source:HGNC Symbol;Acc:3168]
ENSTRUG00000015018	-6.19857	interphotoreceptor matrix proteoglycan 1 [Source:HGNC Symbol;Acc:6055]
ENSTRUG00000002119	-6.1731	grainyhead-like 2 (Drosophila) [Source:HGNC Symbol;Acc:2799]
ENSTRUG00000000482	-6.14634	cytochrome P450, family 4, subfamily F, polypeptide 2 [Source:HGNC Symbol;Acc:2645]
ENSTRUG00000000906	-6.13968	NIPA-like domain containing 4 [Source:HGNC Symbol;Acc:28018]
ENSTRUG00000018502	-6.13681	huntingtin interacting protein 1 related [Source:HGNC Symbol;Acc:18415]
ENSTRUG00000012855	-6.13139	perforin 1 (pore forming protein) [Source:HGNC Symbol;Acc:9360]
ENSTRUG00000005036	-6.12761	bone morphogenetic protein 8a [Source:HGNC Symbol;Acc:21650]
ENSTRUG00000005540	-6.12457	MARVEL domain containing 2 [Source:HGNC Symbol;Acc:26401]
ENSTRUG00000004645	-6.07828	Sp6 transcription factor [Source:HGNC Symbol;Acc:14530]
ENSTRUG00000014710	-6.07828	astacin like metallo-protease [Source:RefSeq peptide;Acc:NP_001072094]
ENSTRUG00000003977	-6.06779	extended synaptotagmin-like protein 3 [Source:HGNC Symbol;Acc:24295]
ENSTRUG00000013632	-6.03943	suppression of tumorigenicity 14 (colon carcinoma) [Source:HGNC Symbol;Acc:11344]
ENSTRUG00000016491	-6.01415	proline dehydrogenase (oxidase) 1 [Source:HGNC Symbol;Acc:9453]
ENSTRUG00000014071	-6.00318	interleukin 12B (natural killer cell stimulatory factor 2, cytotoxic lymphocyte maturation factor 2, p40) [Source:HGNC Symbol;Acc:5970]
ENSTRUG00000011014	-5.99212	chondroadherin [Source:HGNC Symbol;Acc:1909]
ENSTRUG00000000386	-5.93473	jumonji domain containing 8 [Source:HGNC Symbol;Acc:14148]
ENSTRUG00000008966	-5.92395	eomesodermin [Source:HGNC Symbol;Acc:3372]
ENSTRUG00000009164	-5.92338	E74-like factor 3 (ets domain transcription factor, epithelial-specific ) [Source:HGNC Symbol;Acc:3318]
ENSTRUG00000016002	-5.9152	interleukin 1, beta [Source:HGNC Symbol;Acc:5992]
ENSTRUG00000008968	-5.91227	leucine rich repeat and Ig domain containing 3 [Source:HGNC Symbol;Acc:21206]
ENSTRUG00000001925	-5.91067	annexin A3 [Source:HGNC Symbol;Acc:541]
ENSTRUG00000008209	-5.89457	phosphoenolpyruvate carboxykinase 1 (soluble) [Source:HGNC Symbol;Acc:8724]
ENSTRUG00000007081	-5.89202	cytochrome P450, family 1, subfamily B, polypeptide 1 [Source:HGNC Symbol;Acc:2597]
ENSTRUG00000018311	-5.88563	transmembrane emp24-like trafficking protein 10 (yeast) [Source:HGNC Symbol;Acc:16998]
ENSTRUG00000016822	-5.87665	embigin [Source:HGNC Symbol;Acc:30465]
ENSTRUG00000018446	-5.87665	transmembrane protein 150C [Source:HGNC Symbol;Acc:37263]
ENSTRUG00000015401	-5.82774	bone morphogenetic protein 5 [Source:HGNC Symbol;Acc:1072]
ENSTRUG00000004532	-5.80264	thyrotropin-releasing hormone receptor [Source:HGNC Symbol;Acc:12299]
ENSTRUG00000005987	-5.80264	hyaluronan and proteoglycan link protein 2 [Source:HGNC Symbol;Acc:17410]
ENSTRUG00000011651	-5.80264	Achaete-scute homolog 1 [Source:UniProtKB/TrEMBL;Acc:O13150]
ENSTRUG00000015032	-5.80264	Myosin heavy chain b193A04-L2-3 [Source:UniProtKB/TrEMBL;Acc:Q2HWN5]
ENSTRUG00000009668	-5.79986	alpha-synuclein [Source:RefSeq peptide;Acc:NP_001029020]
ENSTRUG00000001675	-5.72464	EDAR-associated death domain [Source:HGNC Symbol;Acc:14341]
ENSTRUG00000005422	-5.72464	phospholipase A2, group IVC (cytosolic, calcium- independent) [Source:HGNC Symbol;Acc:9037]
ENSTRUG00000006917	-5.72464	guanylate cyclase activator 1A (retina) [Source:HGNC Symbol;Acc:4678]
ENSTRUG00000014308	-5.72464	thyroid hormone receptor interactor 13 [Source:HGNC Symbol;Acc:12307]
ENSTRUG00000016833	-5.70039	prolactin receptor [Source:RefSeq peptide;Acc:NP_001072093]
ENSTRUG00000001186	-5.684	keratin 37 [Source:HGNC Symbol;Acc:6455]
ENSTRUG00000004784	-5.684	WNT1 inducible signaling pathway protein 3 [Source:HGNC Symbol;Acc:12771]
ENSTRUG00000008459	-5.68056	caspase recruitment domain family, member 15 [Source:RefSeq peptide;Acc:NP_001035913]
ENSTRUG00000009946	-5.64218	Transmembrane protein 41A [Source:UniProtKB/TrEMBL;Acc:Q1KKR2]
ENSTRUG00000010687	-5.64218	UDP-N-acetyl-alpha-D-galactosamine:polypeptide N- acetylgalactosaminyltransferase 14 (GalNAc-T14) [Source:HGNC Symbol;Acc:22946]
ENSTRUG00000004798	-5.62081	aminolevulinate, delta-, synthase 1 [Source:HGNC Symbol;Acc:396]
ENSTRUG00000017169	-5.62081	RAS, dexamethasone-induced 1 [Source:HGNC Symbol;Acc:15828]
ENSTRUG00000004809	-5.61721	carboxypeptidase M [Source:HGNC Symbol;Acc:2311]
ENSTRUG00000003786	-5.60855	methionine adenosyltransferase II, alpha [Source:HGNC Symbol;Acc:6904]
ENSTRUG00000003726	-5.60184	regulator of G-protein signaling 2, 24kDa [Source:HGNC Symbol;Acc:9998]
ENSTRUG00000004310	-5.59911	adrenoceptor alpha 1A [Source:HGNC Symbol;Acc:277]
ENSTRUG00000011323	-5.5856	chemokine (C-C motif) ligand 25 [Source:HGNC Symbol;Acc:10624]
ENSTRUG00000000191	-5.55472	ceramide synthase 4 [Source:HGNC Symbol;Acc:23747]
ENSTRUG00000015539	-5.55472	potassium inwardly-rectifying channel, subfamily J, member 14 [Source:HGNC Symbol;Acc:6260]
ENSTRUG00000016469	-5.55472	ABI family, member 3 [Source:HGNC Symbol;Acc:29859]
ENSTRUG00000010572	-5.55096	dehydrogenase/reductase (SDR family) member 13 [Source:HGNC Symbol;Acc:28326]
ENSTRUG00000011645	-5.55079	v-erb-b2 erythroblastic leukemia viral oncogene homolog 3 (avian) [Source:HGNC Symbol;Acc:3431]
ENSTRUG00000009873	-5.52674	cytidine deaminase [Source:HGNC Symbol;Acc:1712]
ENSTRUG00000004340	-5.52434	ephrin-B3 [Source:HGNC Symbol;Acc:3228]
ENSTRUG00000006290	-5.51606	lysyl oxidase-like 4 [Source:HGNC Symbol;Acc:17171]
ENSTRUG00000007661	-5.51511	chemokine (C-C motif) receptor 9 [Source:HGNC Symbol;Acc:1610]
ENSTRUG00000001148	-5.51356	synaptotagmin-like 2 [Source:HGNC Symbol;Acc:15585]
ENSTRUG00000009612	-5.48913	biglycan [Source:HGNC Symbol;Acc:1044]
ENSTRUG00000016784	-5.47528	progestin and adipoQ receptor family member V [Source:HGNC Symbol;Acc:29645]
ENSTRUG00000006596	-5.47396	prostaglandin I2 (prostacyclin) synthase [Source:HGNC Symbol;Acc:9603]
ENSTRUG00000000336	-5.46161	calcium homeostasis modulator 3 [Source:HGNC Symbol;Acc:23458]
ENSTRUG00000002790	-5.46161	sortilin-related VPS10 domain containing receptor 1 [Source:HGNC Symbol;Acc:16697]
ENSTRUG00000005035	-5.46161	solute carrier family 7 (anionic amino acid transporter light chain, xc- system), member 11 [Source:HGNC Symbol;Acc:11059]
ENSTRUG00000009657	-5.46161	LGI1b [Source:UniProtKB/TrEMBL;Acc:Q1EGK1]
ENSTRUG00000013200	-5.46161	Down syndrome cell adhesion molecule like 1 [Source:HGNC Symbol;Acc:14656]
ENSTRUG00000016370	-5.46161	V-set and immunoglobulin domain containing 8 [Source:HGNC Symbol;Acc:32063]
ENSTRUG00000013816	-5.44711	transmembrane emp24 protein transport domain containing 1 [Source:HGNC Symbol;Acc:17291]
ENSTRUG00000016579	-5.4127	calcium channel, voltage-dependent, alpha 2/delta subunit 4 [Source:HGNC Symbol;Acc:20202]
ENSTRUG00000014740	-5.40438	Putative helios protein [Source:UniProtKB/TrEMBL;Acc:C4XVC9]
ENSTRUG00000012869	-5.4016	tripartite motif containing 35 [Source:HGNC Symbol;Acc:16285]
ENSTRUG00000002416	-5.39392	solute carrier family 35 (UDP-N-acetylglucosamine (UDP-GlcNAc) transporter), member A3 [Source:HGNC Symbol;Acc:11023]
ENSTRUG00000001670	-5.36207	glial cells missing homolog 2 (Drosophila) [Source:HGNC Symbol;Acc:4198]
ENSTRUG00000005125	-5.36207	calcium/calmodulin-dependent protein kinase IG [Source:HGNC Symbol;Acc:14585]
ENSTRUG00000009393	-5.36207	tetratricopeptide repeat domain 39B [Source:HGNC Symbol;Acc:23704]
ENSTRUG00000015073	-5.36207	taste receptor, type 1, member 3 [Source:RefSeq peptide;Acc:NP_001072097]
ENSTRUG00000010132	-5.33608	guanine nucleotide binding protein (G protein), beta polypeptide 3 [Source:HGNC Symbol;Acc:4400]
ENSTRUG00000015689	-5.33608	solute carrier family 6 (neurotransmitter transporter, L-proline), member 7 [Source:HGNC Symbol;Acc:11054]
ENSTRUG00000007075	-5.33122	GDP-mannose 4,6-dehydratase [Source:HGNC Symbol;Acc:4369]
ENSTRUG00000001310	-5.32731	cathepsin D2 [Source:RefSeq peptide;Acc:NP_001072053]
ENSTRUG00000009287	-5.3229	epithelial splicing regulatory protein 1 [Source:HGNC Symbol;Acc:25966]
ENSTRUG00000017595	-5.3229	adenine nucleotide translocator s254 [Source:RefSeq peptide;Acc:NP_001037840]
ENSTRUG00000005322	-5.28663	butyrylcholinesterase [Source:HGNC Symbol;Acc:983]
ENSTRUG00000010255	-5.28174	GATA binding protein 2 [Source:HGNC Symbol;Acc:4171]
ENSTRUG00000010140	-5.27302	Claudin 30c [Source:UniProtKB/TrEMBL;Acc:Q6E5R8]
ENSTRUG00000008597	-5.25516	wingless-type MMTV integration site family, member 7A [Source:HGNC Symbol;Acc:12786]
ENSTRUG00000010801	-5.25516	T-box 22 [Source:HGNC Symbol;Acc:11600]
ENSTRUG00000012386	-5.25516	complexin 4 [Source:HGNC Symbol;Acc:24330]
ENSTRUG00000013902	-5.25516	thyroid hormone responsive [Source:HGNC Symbol;Acc:11800]
ENSTRUG00000015200	-5.25516	hydroxysteroid (17-beta) dehydrogenase 1 [Source:HGNC Symbol;Acc:5210]
ENSTRUG00000000860	-5.24516	chloride intracellular channel 3 [Source:HGNC Symbol;Acc:2064]
ENSTRUG00000009346	-5.21968	matrix metallopeptidase 11 (stromelysin 3) [Source:HGNC Symbol;Acc:7157]
ENSTRUG00000009523	-5.21768	inter-alpha-trypsin inhibitor heavy chain family, member 6 [Source:HGNC Symbol;Acc:28907]
ENSTRUG00000011790	-5.20952	ovo-like 2 (Drosophila) [Source:HGNC Symbol;Acc:15804]
ENSTRUG00000008663	-5.20577	charged multivesicular body protein 4C [Source:HGNC Symbol;Acc:30599]
ENSTRUG00000013730	-5.19857	natriuretic peptide receptor C/guanylate cyclase C (atrionatriuretic peptide receptor C) [Source:HGNC Symbol;Acc:7945]
ENSTRUG00000007668	-5.19395	hydroxysteroid (11-beta) dehydrogenase 2 [Source:HGNC Symbol;Acc:5209]
ENSTRUG00000018553	-5.18892	leptin receptor [Source:RefSeq peptide;Acc:NP_001124341]
ENSTRUG00000000928	-5.16716	GRAM domain containing 1C [Source:HGNC Symbol;Acc:25252]
ENSTRUG00000003650	-5.14824	ectonucleoside triphosphate diphosphohydrolase 2 [Source:HGNC Symbol;Acc:3364]
ENSTRUG00000018351	-5.14284	coagulation factor II (thrombin) receptor-like 1 [Source:HGNC Symbol;Acc:3538]
ENSTRUG00000000643	-5.13968	arginine vasopressin receptor 2 [Source:HGNC Symbol;Acc:897]
ENSTRUG00000004433	-5.13968	POU class 4 homeobox 3 [Source:HGNC Symbol;Acc:9220]
ENSTRUG00000012263	-5.13968	collagen, type V, alpha 2 [Source:HGNC Symbol;Acc:2210]
ENSTRUG00000004077	-5.13553	serine peptidase inhibitor, Kunitz type 1 [Source:HGNC Symbol;Acc:11246]
ENSTRUG00000015420	-5.1234	UDP-N-acetyl-alpha-D-galactosamine:polypeptide N- acetylgalactosaminyltransferase 6 (GalNAc-T6) [Source:HGNC Symbol;Acc:4128]
ENSTRUG00000009005	-5.10619	caspase 6, apoptosis-related cysteine peptidase [Source:HGNC Symbol;Acc:1507]
ENSTRUG00000014194	-5.07828	dihydrodiol dehydrogenase (dimeric) [Source:HGNC Symbol;Acc:17887]
ENSTRUG00000006727	-5.06803	solute carrier family 46, member 2 [Source:HGNC Symbol;Acc:16055]
ENSTRUG00000006550	-5.05545	gap junction protein, beta 3, 31kDa [Source:HGNC Symbol;Acc:4285]
ENSTRUG00000012394	-5.04657	chemokine (C motif) receptor 1 [Source:HGNC Symbol;Acc:1625]
ENSTRUG00000003789	-5.02659	CD3 gamma/delta [Source:RefSeq peptide;Acc:NP_001033072]
ENSTRUG00000014687	-5.02613	hydroxysteroid (17-beta) dehydrogenase 3 [Source:HGNC Symbol;Acc:5212]
ENSTRUG00000013857	-5.02504	collagen, type XXII, alpha 1 [Source:HGNC Symbol;Acc:22989]
ENSTRUG00000007166	-5.0151	seryl-tRNA synthetase [Source:HGNC Symbol;Acc:10537]
ENSTRUG00000000294	-5.01415	solute carrier family 7 (glycoprotein-associated amino acid transporter light chain, bo,+ system), member 9 [Source:HGNC Symbol;Acc:11067]
ENSTRUG00000003421	-5.01415	WAP, follistatin/kazal, immunoglobulin, kunitz and netrin domain containing 2 [Source:HGNC Symbol;Acc:30916]
ENSTRUG00000005821	-5.01415	immunity-related GTPase family, cinema [Source:HGNC Symbol;Acc:28835]
ENSTRUG00000011221	-5.01415	phosphodiesterase 6C, cGMP-specific, cone, alpha prime [Source:HGNC Symbol;Acc:8787]
ENSTRUG00000009317	-4.99766	solute carrier family 9, subfamily A (NHE3, cation proton antiporter 3), member 3 regulator 2 [Source:HGNC Symbol;Acc:11076]
ENSTRUG00000014346	-4.98098	glucagon receptor [Source:HGNC Symbol;Acc:4192]
ENSTRUG00000009881	-4.97618	SATB homeobox 1 [Source:HGNC Symbol;Acc:10541]
ENSTRUG00000015976	-4.95844	lysophosphatidic acid receptor 2 [Source:HGNC Symbol;Acc:3168]
ENSTRUG00000012943	-4.9556	spastic paraplegia 20 (Troyer syndrome) [Source:HGNC Symbol;Acc:18514]
ENSTRUG00000003420	-4.95065	tumor protein p63 [Source:HGNC Symbol;Acc:15979]
ENSTRUG00000005192	-4.94703	synaptotagmin-like 2 [Source:HGNC Symbol;Acc:15585]
ENSTRUG00000018314	-4.94703	C-FosLb protein [Source:UniProtKB/TrEMBL;Acc:Q800A5]
ENSTRUG00000006989	-4.94078	keratin 222 [Source:HGNC Symbol;Acc:28695]
ENSTRUG00000018111	-4.9342	peptidyl arginine deiminase, type II [Source:HGNC Symbol;Acc:18341]
ENSTRUG00000008590	-4.92976	BARX homeobox 2 [Source:HGNC Symbol;Acc:956]
ENSTRUG00000003888	-4.92818	bone morphogenetic protein 7 [Source:HGNC Symbol;Acc:1074]
ENSTRUG00000005295	-4.92395	chemokine (C-C motif) receptor 6 [Source:HGNC Symbol;Acc:1607]
ENSTRUG00000015744	-4.91227	Epstein-Barr virus induced 3 [Source:HGNC Symbol;Acc:3129]
ENSTRUG00000010766	-4.90907	acyl-CoA synthetase family member 2 [Source:HGNC Symbol;Acc:26101]
ENSTRUG00000000773	-4.90345	Rap guanine nucleotide exchange factor (GEF)-like 1 [Source:HGNC Symbol;Acc:17428]
ENSTRUG00000008012	-4.89619	pleckstrin homology domain containing, family F (with FYVE domain) member 1 [Source:HGNC Symbol;Acc:20764]
ENSTRUG00000013149	-4.8877	ubiquitin specific peptidase 43 [Source:HGNC Symbol;Acc:20072]
ENSTRUG00000003490	-4.87665	elastin microfibril interfacer 3 [Source:HGNC Symbol;Acc:16123]
ENSTRUG00000004912	-4.87665	calcium channel, voltage-dependent, gamma subunit 8 [Source:HGNC Symbol;Acc:13628]
ENSTRUG00000007301	-4.87665	phospholipase C, beta 1 (phosphoinositide-specific) [Source:HGNC Symbol;Acc:15917]
ENSTRUG00000007805	-4.87665	urea transporter UT-C [Source:RefSeq peptide;Acc:NP_001033079]
ENSTRUG00000010151	-4.87665	cysteinyl leukotriene receptor 1 [Source:HGNC Symbol;Acc:17451]
ENSTRUG00000010359	-4.87665	G protein-coupled receptor 31 [Source:HGNC Symbol;Acc:4486]
ENSTRUG00000010578	-4.87665	pannexin 1 [Source:HGNC Symbol;Acc:8599]
ENSTRUG00000016156	-4.87665	kelch repeat and BTB (POZ) domain containing 13 [Source:HGNC Symbol;Acc:37227]
ENSTRUG00000017433	-4.87665	adenosine monophosphate deaminase 3 [Source:HGNC Symbol;Acc:470]
ENSTRUG00000005467	-4.86861	glycerophosphodiester phosphodiesterase domain containing 3 [Source:HGNC Symbol;Acc:28638]
ENSTRUG00000009390	-4.8585	basic leucine zipper transcription factor, ATF-like [Source:HGNC Symbol;Acc:958]
ENSTRUG00000016023	-4.84863	cytoskeleton associated protein 2-like [Source:HGNC Symbol;Acc:26877]
ENSTRUG00000005279	-4.80264	pregnancy-associated plasma protein A, pappalysin 1 [Source:HGNC Symbol;Acc:8602]
ENSTRUG00000012794	-4.80264	cytochrome P450, family 26, subfamily C, polypeptide 1 [Source:HGNC Symbol;Acc:20577]
ENSTRUG00000009793	-4.79368	angiopoietin-like 7 [Source:HGNC Symbol;Acc:24078]
ENSTRUG00000012789	-4.77968	anoctamin 9 [Source:HGNC Symbol;Acc:20679]
ENSTRUG00000016555	-4.77711	distal-less homeobox 3 [Source:HGNC Symbol;Acc:2916]
ENSTRUG00000010565	-4.74599	zinc finger CCCH-type containing 12A [Source:HGNC Symbol;Acc:26259]
ENSTRUG00000000176	-4.73966	serine palmitoyltransferase, long chain base subunit 3 [Source:HGNC Symbol;Acc:16253]
ENSTRUG00000000624	-4.72464	olfactomedin 3 [Source:HGNC Symbol;Acc:17990]
ENSTRUG00000003542	-4.72464	RGD motif, leucine rich repeats, tropomodulin domain and proline-rich containing [Source:HGNC Symbol;Acc:27089]
ENSTRUG00000009485	-4.72464	metallophosphoesterase domain containing 1 [Source:HGNC Symbol;Acc:1306]
ENSTRUG00000009580	-4.72464	cadherin, EGF LAG seven-pass G-type receptor 2 (flamingo homolog, Drosophila) [Source:HGNC Symbol;Acc:3231]
ENSTRUG00000010280	-4.72464	solute carrier family 28 (sodium-coupled nucleoside transporter), member 3 [Source:HGNC Symbol;Acc:16484]
ENSTRUG00000010641	-4.72464	calcium/calmodulin-dependent protein kinase ID [Source:HGNC Symbol;Acc:19341]
ENSTRUG00000012555	-4.72464	reticulon 4 receptor-like 2 [Source:HGNC Symbol;Acc:23053]
ENSTRUG00000012801	-4.72464	achaete-scute complex homolog 1 (Drosophila) [Source:HGNC Symbol;Acc:738]
ENSTRUG00000012837	-4.72464	neuronal tyrosine-phosphorylated phosphoinositide- 3-kinase adaptor 2 [Source:HGNC Symbol;Acc:29291]
ENSTRUG00000015335	-4.72464	membrane-associated ring finger (C3HC4) 1, E3 ubiquitin protein ligase [Source:HGNC Symbol;Acc:26077]
ENSTRUG00000016136	-4.72464	solute carrier family 17 (sodium-dependent inorganic phosphate cotransporter), member 7 [Source:HGNC Symbol;Acc:16704]
ENSTRUG00000017233	-4.72464	ephrin-B2 [Source:HGNC Symbol;Acc:3227]
ENSTRUG00000018003	-4.72464	retinal degeneration 3 [Source:HGNC Symbol;Acc:19689]
ENSTRUG00000019295	-4.72464	Small nucleolar RNA SNORA21 [Source:RFAM;Acc:RF00412]
ENSTRUG00000011821	-4.70327	prolactin receptor [Source:HGNC Symbol;Acc:9446]
ENSTRUG00000010614	-4.69942	suppression of tumorigenicity 14 (colon carcinoma) [Source:HGNC Symbol;Acc:11344]
ENSTRUG00000005908	-4.6952	tumor necrosis factor alpha [Source:RefSeq peptide;Acc:NP_001033074]
ENSTRUG00000012734	-4.68988	CUB domain containing protein 1 [Source:HGNC Symbol;Acc:24357]
ENSTRUG00000010053	-4.684	CD48 molecule [Source:HGNC Symbol;Acc:1683]
ENSTRUG00000012163	-4.67354	periplakin [Source:HGNC Symbol;Acc:9273]
ENSTRUG00000012590	-4.6558	solute carrier family 9, subfamily A (NHE3, cation proton antiporter 3), member 3 [Source:HGNC Symbol;Acc:11073]
ENSTRUG00000012239	-4.65345	XK-related protein 9 [Source:RefSeq peptide;Acc:NP_001027887]
ENSTRUG00000010148	-4.64218	suppressor of cytokine signaling 1 [Source:HGNC Symbol;Acc:19383]
ENSTRUG00000011237	-4.64218	ets variant 7 [Source:HGNC Symbol;Acc:18160]
ENSTRUG00000017732	-4.62797	distal-less homeobox 2 [Source:HGNC Symbol;Acc:2915]
ENSTRUG00000010921	-4.60783	centrosomal protein 55kDa [Source:HGNC Symbol;Acc:1161]
ENSTRUG00000015633	-4.59911	TIMP metallopeptidase inhibitor 4 [Source:HGNC Symbol;Acc:11823]
ENSTRUG00000008163	-4.59837	acid phosphatase 5, tartrate resistant [Source:HGNC Symbol;Acc:124]
ENSTRUG00000013092	-4.58025	serine peptidase inhibitor, Kunitz type 1 [Source:HGNC Symbol;Acc:11246]
ENSTRUG00000001609	-4.55472	dual-specificity tyrosine-(Y)-phosphorylation regulated kinase 4 [Source:HGNC Symbol;Acc:3095]
ENSTRUG00000003875	-4.55472	transmembrane protein 25 [Source:HGNC Symbol;Acc:25890]
ENSTRUG00000017027	-4.55472	phosphatidylinositol-4-phosphate 3-kinase, catalytic subunit type 2 gamma [Source:HGNC Symbol;Acc:8973]
ENSTRUG00000007194	-4.55124	growth factor receptor-bound protein 7 [Source:HGNC Symbol;Acc:4567]
ENSTRUG00000003717	-4.50425	CD3 epsilon [Source:RefSeq peptide;Acc:NP_001033071]
ENSTRUG00000015926	-4.49958	ribonucleotide reductase M1 [Source:HGNC Symbol;Acc:10451]
ENSTRUG00000001402	-4.48782	apolipoprotein L domain containing 1 [Source:HGNC Symbol;Acc:25268]
ENSTRUG00000014848	-4.48673	fucosidase, alpha-L- 1, tissue [Source:HGNC Symbol;Acc:4006]
ENSTRUG00000004240	-4.47922	prostaglandin-endoperoxide synthase 2 (prostaglandin G/H synthase and cyclooxygenase) [Source:HGNC Symbol;Acc:9605]
ENSTRUG00000012322	-4.47273	otopetrin 2 [Source:HGNC Symbol;Acc:19657]
ENSTRUG00000003227	-4.46161	paired box 5 [Source:HGNC Symbol;Acc:8619]
ENSTRUG00000014234	-4.46161	calcium homeostasis modulator 1 [Source:HGNC Symbol;Acc:23494]
ENSTRUG00000014450	-4.46161	interleukin 20 receptor, alpha [Source:HGNC Symbol;Acc:6003]
ENSTRUG00000017461	-4.46161	Dual 3',5'-cyclic-AMP and -GMP phosphodiesterase 11A [Source:UniProtKB/Swiss-Prot;Acc:Q1KKS3]
ENSTRUG00000015946	-4.45088	cholinergic receptor, muscarinic 2 [Source:HGNC Symbol;Acc:1951]
ENSTRUG00000002050	-4.44586	solute carrier family 44, member 4 [Source:HGNC Symbol;Acc:13941]
ENSTRUG00000007358	-4.43736	family with sequence similarity 83, member F [Source:HGNC Symbol;Acc:25148]
ENSTRUG00000008768	-4.42413	C-type natriuretic peptide 4 [Source:UniProtKB/Swiss-Prot;Acc:Q805D3]
ENSTRUG00000012526	-4.41562	pleckstrin homology domain containing, family S member 1 [Source:HGNC Symbol;Acc:26285]
ENSTRUG00000001237	-4.4127	B7-H4 protein [Source:RefSeq peptide;Acc:NP_001177295]
ENSTRUG00000002782	-4.4127	hydroxysteroid (17-beta) dehydrogenase 2 [Source:HGNC Symbol;Acc:5211]
ENSTRUG00000014678	-4.4127	formin homology 2 domain containing 3 [Source:HGNC Symbol;Acc:26178]
ENSTRUG00000000188	-4.40861	dehydrogenase/reductase (SDR family) member 13 [Source:HGNC Symbol;Acc:28326]
ENSTRUG00000008051	-4.39602	TLR7 [Source:UniProtKB/TrEMBL;Acc:Q5H719]
ENSTRUG00000008437	-4.38761	EGF-like-domain, multiple 6 [Source:HGNC Symbol;Acc:3235]
ENSTRUG00000011935	-4.37915	solute carrier family 2 (facilitated glucose transporter), member 4 [Source:HGNC Symbol;Acc:11009]
ENSTRUG00000009858	-4.36596	metallophosphoesterase 1 [Source:HGNC Symbol;Acc:15988]
ENSTRUG00000002314	-4.36207	kelch-like 30 (Drosophila) [Source:HGNC Symbol;Acc:24770]
ENSTRUG00000005457	-4.36207	plasminogen activator, urokinase [Source:HGNC Symbol;Acc:9052]
ENSTRUG00000014136	-4.36207	SLIT and NTRK-like family, member 6 [Source:HGNC Symbol;Acc:23503]
ENSTRUG00000015470	-4.36207	estrogen-related receptor gamma [Source:HGNC Symbol;Acc:3474]
ENSTRUG00000016354	-4.36207	1-acylglycerol-3-phosphate O-acyltransferase 4 (lysophosphatidic acid acyltransferase, delta) [Source:HGNC Symbol;Acc:20885]
ENSTRUG00000012517	-4.35777	family with sequence similarity 83, member F [Source:HGNC Symbol;Acc:25148]
ENSTRUG00000005512	-4.35519	G protein-coupled receptor 35 [Source:HGNC Symbol;Acc:4492]
ENSTRUG00000007559	-4.35321	SH3 domain containing, Ysc84-like 1 (S. cerevisiae) [Source:HGNC Symbol;Acc:29546]
ENSTRUG00000009815	-4.34776	ras homolog family member F (in filopodia) [Source:HGNC Symbol;Acc:15703]
ENSTRUG00000011936	-4.34728	grainyhead-like 2 (Drosophila) [Source:HGNC Symbol;Acc:2799]
ENSTRUG00000006951	-4.3452	interferon regulatory factor 6 [Source:HGNC Symbol;Acc:6121]
ENSTRUG00000018564	-4.34508	occludin [Source:HGNC Symbol;Acc:8104]
ENSTRUG00000018328	-4.34131	feline leukemia virus subgroup C cellular receptor family, member 2 [Source:HGNC Symbol;Acc:20105]
ENSTRUG00000010879	-4.32731	protein phosphatase 2, regulatory subunit B, gamma [Source:HGNC Symbol;Acc:9306]
ENSTRUG00000017180	-4.32025	pepsinogen [Source:RefSeq peptide;Acc:NP_001072051]
ENSTRUG00000000269	-4.31837	alpha3-fucosyltransferase [Source:RefSeq peptide;Acc:NP_001027807]
ENSTRUG00000017618	-4.31722	complement component 3 [Source:HGNC Symbol;Acc:1318]
ENSTRUG00000001775	-4.31316	interleukin 17 receptor E [Source:HGNC Symbol;Acc:18439]
ENSTRUG00000016504	-4.29888	neuropeptide Y/peptide YY receptor Npy8br [Source:RefSeq peptide;Acc:NP_001098074]
ENSTRUG00000004261	-4.29168	Interleukin 10 homologue [Source:UniProtKB/TrEMBL;Acc:Q802T4]
ENSTRUG00000010241	-4.29168	secretory calcium-binding phosphoprotein 5 [Source:RefSeq peptide;Acc:NP_001032946]
ENSTRUG00000001456	-4.28717	furry homolog (Drosophila) [Source:HGNC Symbol;Acc:20367]
ENSTRUG00000013918	-4.27961	latrophilin 1 [Source:HGNC Symbol;Acc:20973]
ENSTRUG00000006484	-4.26708	tissue specific transplantation antigen P35B [Source:HGNC Symbol;Acc:12390]
ENSTRUG00000017329	-4.26216	fIg-Hepta protein [Source:RefSeq peptide;Acc:NP_001092114]
ENSTRUG00000016242	-4.26069	protein phosphatase 1, regulatory (inhibitor) subunit 1B [Source:HGNC Symbol;Acc:9287]
ENSTRUG00000006978	-4.25585	tetraspanin 8 [Source:HGNC Symbol;Acc:11855]
ENSTRUG00000010382	-4.25516	connector enhancer of kinase suppressor of Ras 1 [Source:HGNC Symbol;Acc:19700]
ENSTRUG00000019336	-4.25516	Small nucleolar RNA SNORD103/SNORD85 [Source:RFAM;Acc:RF00188]
ENSTRUG00000010971	-4.24204	solute carrier family 5 (sodium/glucose cotransporter), member 9 [Source:HGNC Symbol;Acc:22146]
ENSTRUG00000003746	-4.23375	TRAF2 and NCK interacting kinase [Source:HGNC Symbol;Acc:30765]
ENSTRUG00000011687	-4.22714	solute carrier family 30 (zinc transporter), member 3 [Source:HGNC Symbol;Acc:11014]
ENSTRUG00000014632	-4.22416	myelin protein zero-like 2 [Source:HGNC Symbol;Acc:3496]
ENSTRUG00000017031	-4.21768	glycoprotein A33 (transmembrane) [Source:HGNC Symbol;Acc:4445]
ENSTRUG00000009158	-4.21525	phospholipase C, delta 1 [Source:HGNC Symbol;Acc:9060]
ENSTRUG00000005228	-4.21464	cytotoxic and regulatory T cell molecule [Source:HGNC Symbol;Acc:24313]
ENSTRUG00000010042	-4.20903	zinc finger protein 296 [Source:HGNC Symbol;Acc:15981]
ENSTRUG00000004719	-4.20474	UDP-N-acetyl-alpha-D-galactosamine:polypeptide N- acetylgalactosaminyltransferase 7 (GalNAc-T7) [Source:HGNC Symbol;Acc:4129]
ENSTRUG00000003651	-4.19857	sterile alpha motif domain containing 10 [Source:HGNC Symbol;Acc:16129]
ENSTRUG00000009097	-4.19857	interleukin-12 p40 [Source:RefSeq peptide;Acc:NP_001094074]
ENSTRUG00000014635	-4.19332	ArfGAP with RhoGAP domain, ankyrin repeat and PH domain 2 [Source:HGNC Symbol;Acc:16924]
ENSTRUG00000007108	-4.18699	cyclin F [Source:HGNC Symbol;Acc:1591]
ENSTRUG00000015170	-4.18186	acyl-CoA thioesterase 7 [Source:HGNC Symbol;Acc:24157]
ENSTRUG00000013614	-4.17363	thioesterase superfamily member 6 [Source:HGNC Symbol;Acc:29656]
ENSTRUG00000012896	-4.16166	single immunoglobulin and toll-interleukin 1 receptor (TIR) domain [Source:HGNC Symbol;Acc:30575]
ENSTRUG00000004657	-4.15806	acyl-CoA synthetase long-chain family member 6 [Source:HGNC Symbol;Acc:16496]
ENSTRUG00000009596	-4.15091	inositol-trisphosphate 3-kinase C [Source:HGNC Symbol;Acc:14897]
ENSTRUG00000003273	-4.15057	protein tyrosine phosphatase, non-receptor type 22 (lymphoid) [Source:HGNC Symbol;Acc:9652]
ENSTRUG00000005038	-4.14946	absent in melanoma 1-like [Source:HGNC Symbol;Acc:17295]
ENSTRUG00000017607	-4.14824	LIM homeobox 8 [Source:HGNC Symbol;Acc:28838]
ENSTRUG00000000316	-4.13968	solute carrier family 11 (proton-coupled divalent metal ion transporters), member 2 [Source:HGNC Symbol;Acc:10908]
ENSTRUG00000000589	-4.13968	formiminotransferase cyclodeaminase [Source:HGNC Symbol;Acc:3974]
ENSTRUG00000016070	-4.13968	unc-119 homolog (C. elegans) [Source:HGNC Symbol;Acc:12565]
ENSTRUG00000012578	-4.13444	tripartite motif containing 35 [Source:HGNC Symbol;Acc:16285]
ENSTRUG00000015572	-4.13259	V-set and immunoglobulin domain containing 8 [Source:HGNC Symbol;Acc:32063]
ENSTRUG00000007614	-4.12877	polycystic kidney and hepatic disease 1 (autosomal recessive)-like 1 [Source:HGNC Symbol;Acc:20313]
ENSTRUG00000005534	-4.12818	collagen, type XI, alpha 2 [Source:HGNC Symbol;Acc:2187]
ENSTRUG00000017990	-4.12719	thrombospondin 4 [Source:HGNC Symbol;Acc:11788]
ENSTRUG00000002387	-4.12457	leucine rich repeat containing 30 [Source:HGNC Symbol;Acc:30219]
ENSTRUG00000002895	-4.1195	anoctamin 1, calcium activated chloride channel [Source:HGNC Symbol;Acc:21625]
ENSTRUG00000000480	-4.11414	furry homolog (Drosophila) [Source:HGNC Symbol;Acc:20367]
ENSTRUG00000001544	-4.09904	syntaxin 11 [Source:HGNC Symbol;Acc:11429]
ENSTRUG00000012606	-4.09045	leucine rich adaptor protein 1-like [Source:HGNC Symbol;Acc:31452]
ENSTRUG00000001262	-4.07828	transmembrane 7 superfamily member 2 [Source:HGNC Symbol;Acc:11863]
ENSTRUG00000006847	-4.07828	fibroblast growth factor binding protein 1 [Source:HGNC Symbol;Acc:19695]
ENSTRUG00000007288	-4.07688	cytohesin 1 interacting protein [Source:HGNC Symbol;Acc:9506]
ENSTRUG00000016309	-4.0742	V-set and immunoglobulin domain containing 10 [Source:HGNC Symbol;Acc:26078]
ENSTRUG00000011114	-4.07208	STAT4 [Source:UniProtKB/TrEMBL;Acc:A1KXU9]
ENSTRUG00000002098	-4.07129	perforin 1 (pore forming protein) [Source:HGNC Symbol;Acc:9360]
ENSTRUG00000003419	-4.04688	interleukin 8 receptor II [Source:RefSeq peptide;Acc:NP_001072090]
ENSTRUG00000015677	-4.03711	semaphorin 7A, GPI membrane anchor (John Milton Hagen blood group) [Source:HGNC Symbol;Acc:10741]
ENSTRUG00000005798	-4.03584	transcription factor AP-2 alpha (activating enhancer binding protein 2 alpha) [Source:HGNC Symbol;Acc:11742]
ENSTRUG00000014368	-4.03584	KIAA1324-like [Source:HGNC Symbol;Acc:21945]
ENSTRUG00000012420	-4.03402	solute carrier family 6 (neutral amino acid transporter), member 15 [Source:HGNC Symbol;Acc:13621]
ENSTRUG00000011487	-4.0267	gliomedin [Source:HGNC Symbol;Acc:29514]
ENSTRUG00000000352	-4.01415	tumor necrosis factor receptor superfamily, member 11a, NFKB activator [Source:HGNC Symbol;Acc:11908]
ENSTRUG00000007982	-4.01415	phosphodiesterase 6H, cGMP-specific, cone, gamma [Source:HGNC Symbol;Acc:8790]
ENSTRUG00000009178	-4.01415	Rho GTPase activating protein 19 [Source:HGNC Symbol;Acc:23724]
ENSTRUG00000013266	-4.01415	chromosome 1 open reading frame 172 [Source:HGNC Symbol;Acc:26624]
ENSTRUG00000013501	-4.01415	DEP domain containing 4 [Source:HGNC Symbol;Acc:22952]
ENSTRUG00000018631	-4.01415	neuropeptide Y/peptide YY receptor [Source:RefSeq peptide;Acc:NP_001098073]
ENSTRUG00000002090	-3.98098	G protein-coupled receptor 32 [Source:HGNC Symbol;Acc:4487]
ENSTRUG00000002781	-3.97524	ankyrin repeat domain 22 [Source:HGNC Symbol;Acc:28321]
ENSTRUG00000013954	-3.96975	G protein-coupled receptor 37 like 1 [Source:HGNC Symbol;Acc:14923]
ENSTRUG00000002225	-3.9671	progestin and adipoQ receptor family member VIII [Source:HGNC Symbol;Acc:15708]
ENSTRUG00000003763	-3.96454	interleukin 7 receptor [Source:HGNC Symbol;Acc:6024]
ENSTRUG00000010959	-3.96251	interferon, gamma-inducible protein 30 [Source:HGNC Symbol;Acc:5398]
ENSTRUG00000012180	-3.9556	platelet-activating factor receptor [Source:HGNC Symbol;Acc:9582]
ENSTRUG00000001536	-3.94703	arachidonate 5-lipoxygenase [Source:HGNC Symbol;Acc:435]
ENSTRUG00000003812	-3.94703	ArfGAP with RhoGAP domain, ankyrin repeat and PH domain 2 [Source:HGNC Symbol;Acc:16924]
ENSTRUG00000018463	-3.93323	advillin [Source:HGNC Symbol;Acc:14188]
ENSTRUG00000007847	-3.93239	PR domain containing 1, with ZNF domain [Source:HGNC Symbol;Acc:9346]
ENSTRUG00000008731	-3.92395	interleukin-21 [Source:RefSeq peptide;Acc:NP_001033082]
ENSTRUG00000014797	-3.92209	lymphotoxin beta receptor (TNFR superfamily, member 3) [Source:HGNC Symbol;Acc:6718]
ENSTRUG00000001284	-3.9215	shroom family member 3 [Source:HGNC Symbol;Acc:30422]
ENSTRUG00000017590	-3.91929	FPGT-TNNI3K readthrough [Source:HGNC Symbol;Acc:42952]
ENSTRUG00000012930	-3.91305	plakophilin 3 [Source:HGNC Symbol;Acc:9025]
ENSTRUG00000014872	-3.90521	F-box protein 25 [Source:HGNC Symbol;Acc:13596]
ENSTRUG00000000827	-3.89598	matrix metalloproteinase-9 [Source:RefSeq peptide;Acc:NP_001032959]
ENSTRUG00000015056	-3.89575	zinc finger and BTB domain containing 7B [Source:HGNC Symbol;Acc:18668]
ENSTRUG00000007829	-3.8897	family with sequence similarity 40, member B [Source:HGNC Symbol;Acc:22209]
ENSTRUG00000003834	-3.88956	cystatin F (leukocystatin) [Source:HGNC Symbol;Acc:2479]
ENSTRUG00000016448	-3.8829	antigen identified by monoclonal antibody Ki-67 [Source:HGNC Symbol;Acc:7107]
ENSTRUG00000008243	-3.88054	ATPase, Na+/K+ transporting, alpha 3 polypeptide [Source:HGNC Symbol;Acc:801]
ENSTRUG00000000579	-3.87665	chromosome 11 open reading frame 88 [Source:HGNC Symbol;Acc:25061]
ENSTRUG00000010031	-3.87665	relaxin 3a [Source:RefSeq peptide;Acc:NP_001092111]
ENSTRUG00000013319	-3.87665	purinergic receptor P2X, ligand-gated ion channel, 3 [Source:HGNC Symbol;Acc:8534]
ENSTRUG00000014354	-3.87665	procollagen C-endopeptidase enhancer [Source:HGNC Symbol;Acc:8738]
ENSTRUG00000016247	-3.87665	nuclear factor of kappa light polypeptide gene enhancer in B-cells inhibitor, delta [Source:HGNC Symbol;Acc:15671]
ENSTRUG00000016284	-3.87665	protein phosphatase 1, regulatory subunit 3A [Source:HGNC Symbol;Acc:9291]
ENSTRUG00000017125	-3.87665	interleukin 18 receptor accessory protein [Source:HGNC Symbol;Acc:5989]
ENSTRUG00000017138	-3.87665	wingless-type MMTV integration site family member 2 [Source:RefSeq peptide;Acc:NP_001163831]
ENSTRUG00000018421	-3.87665	kinesin family member 25 [Source:HGNC Symbol;Acc:6390]
ENSTRUG00000012860	-3.86855	macrophage expressed 1 [Source:HGNC Symbol;Acc:29619]
ENSTRUG00000002946	-3.8683	interferon regulatory factor 4 [Source:HGNC Symbol;Acc:6119]
ENSTRUG00000010526	-3.85913	cingulin [Source:HGNC Symbol;Acc:17429]
ENSTRUG00000006832	-3.85041	UDP-galactose-4-epimerase [Source:HGNC Symbol;Acc:4116]
ENSTRUG00000001537	-3.8475	syntaxin 19 [Source:HGNC Symbol;Acc:19300]
ENSTRUG00000011072	-3.8475	matrix metallopeptidase 25 [Source:HGNC Symbol;Acc:14246]
ENSTRUG00000000330	-3.84229	laminin, beta 3 [Source:HGNC Symbol;Acc:6490]
ENSTRUG00000008475	-3.84183	epithelial cell adhesion molecule [Source:HGNC Symbol;Acc:11529]
ENSTRUG00000004370	-3.84012	purinergic receptor P2Y, G-protein coupled, 14 [Source:HGNC Symbol;Acc:16442]
ENSTRUG00000017520	-3.84012	Homeobox protein Hox-D3a [Source:UniProtKB/Swiss- Prot;Acc:Q1KKS7]
ENSTRUG00000017562	-3.84012	HRAS-like suppressor [Source:HGNC Symbol;Acc:14922]
ENSTRUG00000004362	-3.83035	maternal embryonic leucine zipper kinase [Source:HGNC Symbol;Acc:16870]
ENSTRUG00000000080	-3.83022	major facilitator superfamily domain containing 6 [Source:HGNC Symbol;Acc:24711]
ENSTRUG00000012019	-3.82774	von Willebrand factor A domain containing 2 [Source:HGNC Symbol;Acc:24709]
ENSTRUG00000005290	-3.82249	cat eye syndrome chromosome region, candidate 5 [Source:HGNC Symbol;Acc:1843]
ENSTRUG00000009582	-3.82178	protein kinase C, beta [Source:HGNC Symbol;Acc:9395]
ENSTRUG00000007223	-3.82086	pleckstrin homology domain containing, family G (with RhoGef domain) member 4 [Source:HGNC Symbol;Acc:24501]
ENSTRUG00000000849	-3.81775	mal, T-cell differentiation protein [Source:HGNC Symbol;Acc:6817]
ENSTRUG00000002962	-3.81775	prostaglandin E receptor 3 (subtype EP3) [Source:HGNC Symbol;Acc:9595]
ENSTRUG00000006745	-3.80798	anoctamin 9 [Source:HGNC Symbol;Acc:20679]
ENSTRUG00000004986	-3.80264	BCL2/adenovirus E1B 19kD interacting protein like [Source:HGNC Symbol;Acc:16976]
ENSTRUG00000015670	-3.80264	AT rich interactive domain 3B (BRIGHT-like) [Source:HGNC Symbol;Acc:14350]
ENSTRUG00000000501	-3.79573	GDP-D-glucose phosphorylase 1 [Source:HGNC Symbol;Acc:34360]
ENSTRUG00000015294	-3.79495	purinergic receptor P2X, ligand-gated ion channel, 4 [Source:HGNC Symbol;Acc:8535]
ENSTRUG00000008206	-3.78354	kalirin, RhoGEF kinase [Source:HGNC Symbol;Acc:4814]
ENSTRUG00000010530	-3.77711	ring finger protein 222 [Source:HGNC Symbol;Acc:34517]
ENSTRUG00000014467	-3.77711	tyrosine hydroxylase 2 [Source:RefSeq peptide;Acc:NP_001027874]
ENSTRUG00000010075	-3.76973	chemokine binding protein 2 [Source:HGNC Symbol;Acc:1565]
ENSTRUG00000010805	-3.76726	sema domain, immunoglobulin domain (Ig), transmembrane domain (TM) and short cytoplasmic domain, (semaphorin) 4D [Source:HGNC Symbol;Acc:10732]
ENSTRUG00000014910	-3.75715	Pyruvate kinase [Source:UniProtKB/TrEMBL;Acc:Q8JIP3]
ENSTRUG00000004792	-3.74736	DEP domain containing 1 [Source:HGNC Symbol;Acc:22949]
ENSTRUG00000014888	-3.73692	transmembrane protein 136 [Source:HGNC Symbol;Acc:28280]
ENSTRUG00000010854	-3.73677	T-cell surface glycoprotein CD4 [Source:RefSeq peptide;Acc:NP_001072091]
ENSTRUG00000015046	-3.73249	integrin, beta 2 (complement component 3 receptor 3 and 4 subunit) [Source:HGNC Symbol;Acc:6155]
ENSTRUG00000004294	-3.72464	RAB42, member RAS oncogene family [Source:HGNC Symbol;Acc:28702]
ENSTRUG00000004977	-3.72464	EF-hand calcium binding domain 4A [Source:HGNC Symbol;Acc:28703]
ENSTRUG00000005682	-3.72464	amyloid beta (A4) precursor protein-binding, family B, member 1 interacting protein [Source:HGNC Symbol;Acc:17379]
ENSTRUG00000007210	-3.72464	peroxisome proliferator-activated receptor gamma, coactivator 1 alpha [Source:HGNC Symbol;Acc:9237]
ENSTRUG00000009712	-3.72464	microtubule-associated protein 9 [Source:HGNC Symbol;Acc:26118]
ENSTRUG00000009993	-3.72464	transmembrane protein 88B [Source:HGNC Symbol;Acc:37099]
ENSTRUG00000011415	-3.72464	potassium voltage-gated channel, subfamily H (eag- related), member 5 [Source:HGNC Symbol;Acc:6254]
ENSTRUG00000011541	-3.72464	RAS and EF-hand domain containing [Source:HGNC Symbol;Acc:26464]
ENSTRUG00000013975	-3.72464	macrophage stimulating 1 receptor (c-met-related tyrosine kinase) [Source:HGNC Symbol;Acc:7381]
ENSTRUG00000013652	-3.72318	vav 1 guanine nucleotide exchange factor [Source:HGNC Symbol;Acc:12657]
ENSTRUG00000005293	-3.7214	ADAM metallopeptidase domain 28 [Source:HGNC Symbol;Acc:206]
ENSTRUG00000002517	-3.71946	Fraser syndrome 1 [Source:HGNC Symbol;Acc:19185]
ENSTRUG00000009990	-3.71618	Toll-like receptor [Source:UniProtKB/TrEMBL;Acc:Q5H727]
ENSTRUG00000006834	-3.71585	pleckstrin homology domain containing, family G (with RhoGef domain) member 7 [Source:HGNC Symbol;Acc:33829]
ENSTRUG00000017195	-3.71315	diaphanous homolog 3 (Drosophila) [Source:HGNC Symbol;Acc:15480]
ENSTRUG00000017998	-3.70672	SPC25, NDC80 kinetochore complex component, homolog (S. cerevisiae) [Source:HGNC Symbol;Acc:24031]
ENSTRUG00000007035	-3.70073	ephrin-A1 [Source:HGNC Symbol;Acc:3221]
ENSTRUG00000003480	-3.6903	immunoglobulin heavy constant alpha 1 [Source:HGNC Symbol;Acc:5478]
ENSTRUG00000016745	-3.69023	baculoviral IAP repeat containing 5 [Source:HGNC Symbol;Acc:593]
ENSTRUG00000015050	-3.684	transient receptor potential cation channel, subfamily V, member 4 [Source:HGNC Symbol;Acc:18083]
ENSTRUG00000016573	-3.68125	plakophilin 2 [Source:HGNC Symbol;Acc:9024]
ENSTRUG00000001177	-3.67609	serine peptidase inhibitor, Kunitz type, 2 [Source:HGNC Symbol;Acc:11247]
ENSTRUG00000002995	-3.67446	interleukin 20 receptor beta [Source:HGNC Symbol;Acc:6004]
ENSTRUG00000003201	-3.67389	ATPase, aminophospholipid transporter, class I, type 8B, member 2 [Source:HGNC Symbol;Acc:13534]
ENSTRUG00000005836	-3.66821	apolipoprotein L domain containing 1 [Source:HGNC Symbol;Acc:25268]
ENSTRUG00000006193	-3.66434	TLR22 [Source:UniProtKB/TrEMBL;Acc:Q5H723]
ENSTRUG00000003023	-3.66134	caspase recruitment domain family, member 14 [Source:HGNC Symbol;Acc:16446]
ENSTRUG00000016891	-3.65905	acetoacetyl-CoA synthetase [Source:HGNC Symbol;Acc:21298]
ENSTRUG00000011118	-3.64702	tyrosine kinase, non-receptor, 1 [Source:HGNC Symbol;Acc:11940]
ENSTRUG00000013837	-3.6454	protein tyrosine phosphatase, non-receptor type 7 [Source:HGNC Symbol;Acc:9659]
ENSTRUG00000009617	-3.6451	caspase 8, apoptosis-related cysteine peptidase [Source:HGNC Symbol;Acc:1509]
ENSTRUG00000008464	-3.64218	RAB17, member RAS oncogene family [Source:HGNC Symbol;Acc:16523]
ENSTRUG00000007941	-3.63885	epithelial splicing regulatory protein 2 [Source:HGNC Symbol;Acc:26152]
ENSTRUG00000017016	-3.63718	neuregulin 2 [Source:HGNC Symbol;Acc:7998]
ENSTRUG00000012209	-3.63394	ArfGAP with dual PH domains 2 [Source:HGNC Symbol;Acc:16487]
ENSTRUG00000015175	-3.6242	HEPACAM family member 2 [Source:HGNC Symbol;Acc:27364]
ENSTRUG00000013625	-3.61967	non-SMC condensin I complex, subunit G [Source:HGNC Symbol;Acc:24304]
ENSTRUG00000003963	-3.61865	arginase, type II [Source:HGNC Symbol;Acc:664]
ENSTRUG00000008924	-3.617	mitogen-activated protein kinase kinase kinase kinase 1 [Source:HGNC Symbol;Acc:6863]
ENSTRUG00000004048	-3.61583	G protein-coupled receptor 56 [Source:HGNC Symbol;Acc:4512]
ENSTRUG00000010932	-3.61533	solute carrier family 5 (sodium/glucose cotransporter), member 9 [Source:HGNC Symbol;Acc:22146]
ENSTRUG00000007900	-3.61361	POC1 centriolar protein homolog A (Chlamydomonas) [Source:HGNC Symbol;Acc:24488]
ENSTRUG00000007385	-3.6112	fermitin family member 1 [Source:HGNC Symbol;Acc:15889]
ENSTRUG00000017613	-3.60226	DENN/MADD domain containing 1C [Source:HGNC Symbol;Acc:26225]
ENSTRUG00000007005	-3.59985	CD74 molecule, major histocompatibility complex, class II invariant chain [Source:HGNC Symbol;Acc:1697]
ENSTRUG00000008868	-3.59911	cell division cycle associated 5 [Source:HGNC Symbol;Acc:14626]
ENSTRUG00000002885	-3.5862	par-3 partitioning defective 3 homolog (C. elegans) [Source:HGNC Symbol;Acc:16051]
ENSTRUG00000016999	-3.58201	transmembrane protein 45B [Source:HGNC Symbol;Acc:25194]
ENSTRUG00000018363	-3.57507	nuclear factor of activated T-cells, cytoplasmic, calcineurin-dependent 2 [Source:HGNC Symbol;Acc:7776]
ENSTRUG00000009295	-3.57462	serum/glucocorticoid regulated kinase 2 [Source:HGNC Symbol;Acc:13900]
ENSTRUG00000017337	-3.57138	PTK2B protein tyrosine kinase 2 beta [Source:HGNC Symbol;Acc:9612]
ENSTRUG00000013703	-3.56516	arachidonate 5-lipoxygenase [Source:HGNC Symbol;Acc:435]
ENSTRUG00000018666	-3.55933	pleckstrin and Sec7 domain containing 4 [Source:HGNC Symbol;Acc:19096]
ENSTRUG00000002789	-3.559	immunity-related GTPase family, cinema [Source:HGNC Symbol;Acc:28835]
ENSTRUG00000001340	-3.55472	Recombination-activating protein 1 [Source:UniProtKB/TrEMBL;Acc:Q9W699]
ENSTRUG00000003683	-3.55472	transferrin receptor 2 [Source:HGNC Symbol;Acc:11762]
ENSTRUG00000004175	-3.55472	cold shock domain containing C2, RNA binding [Source:HGNC Symbol;Acc:30359]
ENSTRUG00000006672	-3.55472	collagen, type IX, alpha 3 [Source:HGNC Symbol;Acc:2219]
ENSTRUG00000010990	-3.55472	gamma-glutamyltransferase 5 [Source:HGNC Symbol;Acc:4260]
ENSTRUG00000012037	-3.55472	urocortin [Source:HGNC Symbol;Acc:12516]
ENSTRUG00000015898	-3.55472	lysophosphatidic acid receptor 6 [Source:HGNC Symbol;Acc:15520]
ENSTRUG00000018334	-3.55472	chromosome 14 open reading frame 1 [Source:HGNC Symbol;Acc:1187]
ENSTRUG00000013877	-3.54589	CD200 molecule [Source:HGNC Symbol;Acc:7203]
ENSTRUG00000016882	-3.54078	neuroepithelial cell transforming 1 [Source:HGNC Symbol;Acc:14592]
ENSTRUG00000016196	-3.53626	solute carrier family 35, member C1 [Source:HGNC Symbol;Acc:20197]
ENSTRUG00000017269	-3.53454	kinesin family member 18A [Source:HGNC Symbol;Acc:29441]
ENSTRUG00000008688	-3.53291	rhophilin, Rho GTPase binding protein 2 [Source:HGNC Symbol;Acc:19974]
ENSTRUG00000000286	-3.532	family with sequence similarity 129, member B [Source:HGNC Symbol;Acc:25282]
ENSTRUG00000011750	-3.52781	RanBP-type and C3HC4-type zinc finger containing 1 [Source:HGNC Symbol;Acc:15864]
ENSTRUG00000000436	-3.52583	S100 calcium binding protein A1 [Source:HGNC Symbol;Acc:10486]
ENSTRUG00000010567	-3.52497	immunoresponsive 1 homolog (mouse) [Source:HGNC Symbol;Acc:33904]
ENSTRUG00000014995	-3.52323	ligand of numb-protein X 1, E3 ubiquitin protein ligase [Source:HGNC Symbol;Acc:6657]
ENSTRUG00000009199	-3.52306	lipolysis stimulated lipoprotein receptor [Source:HGNC Symbol;Acc:29572]
ENSTRUG00000006079	-3.51819	MAD2L1 binding protein [Source:HGNC Symbol;Acc:21059]
ENSTRUG00000000930	-3.50666	immunoglobulin kappa constant [Source:HGNC Symbol;Acc:5716]
ENSTRUG00000004405	-3.50444	IL2-inducible T-cell kinase [Source:HGNC Symbol;Acc:6171]
ENSTRUG00000005261	-3.50362	cathepsin H [Source:HGNC Symbol;Acc:2535]
ENSTRUG00000018160	-3.48072	regulatory factor X-associated ankyrin-containing protein [Source:HGNC Symbol;Acc:9987]
ENSTRUG00000001547	-3.47957	hexokinase 3 (white cell) [Source:HGNC Symbol;Acc:4925]
ENSTRUG00000007783	-3.47761	mannosidase, alpha, class 2A, member 1 [Source:HGNC Symbol;Acc:6824]
ENSTRUG00000017139	-3.4694	coiled-coil domain containing 64B [Source:HGNC Symbol;Acc:33584]
ENSTRUG00000016676	-3.4655	lipase, endothelial [Source:HGNC Symbol;Acc:6623]
ENSTRUG00000018376	-3.46342	adenomatosis polyposis coli down-regulated 1-like [Source:HGNC Symbol;Acc:26892]
ENSTRUG00000017718	-3.46324	neutral cholesterol ester hydrolase 1 [Source:HGNC Symbol;Acc:29260]
ENSTRUG00000001677	-3.46161	family with sequence similarity 163, member A [Source:HGNC Symbol;Acc:28274]
ENSTRUG00000003826	-3.46161	family with sequence similarity 35, member A [Source:HGNC Symbol;Acc:28773]
ENSTRUG00000008351	-3.46161	neuralized homolog (Drosophila) [Source:HGNC Symbol;Acc:7761]
ENSTRUG00000009626	-3.46161	coiled-coil domain containing 41 [Source:HGNC Symbol;Acc:17966]
ENSTRUG00000010607	-3.46161	family with sequence similarity 211, member B [Source:HGNC Symbol;Acc:33155]
ENSTRUG00000009732	-3.45546	poliovirus receptor-related 4 [Source:HGNC Symbol;Acc:19688]
ENSTRUG00000017426	-3.4554	caspase 10, apoptosis-related cysteine peptidase [Source:HGNC Symbol;Acc:1500]
ENSTRUG00000011711	-3.45322	protein regulator of cytokinesis 1 [Source:HGNC Symbol;Acc:9341]
ENSTRUG00000000934	-3.45225	apolipoprotein E2 [Source:RefSeq peptide;Acc:NP_001072103]
ENSTRUG00000008626	-3.44843	chromosome 17 open reading frame 62 [Source:HGNC Symbol;Acc:28672]
ENSTRUG00000015804	-3.44614	metastasis associated in colon cancer 1 [Source:HGNC Symbol;Acc:30215]
ENSTRUG00000009883	-3.44224	par-3 partitioning defective 3 homolog B (C. elegans) [Source:HGNC Symbol;Acc:14446]
ENSTRUG00000012947	-3.43751	cell adhesion molecule with homology to L1CAM (close homolog of L1) [Source:HGNC Symbol;Acc:1939]
ENSTRUG00000011931	-3.42919	zinc finger protein 706 [Source:HGNC Symbol;Acc:24992]
ENSTRUG00000018611	-3.42919	crystallin, beta A4 [Source:HGNC Symbol;Acc:2396]
ENSTRUG00000013066	-3.42598	ras homolog family member H [Source:HGNC Symbol;Acc:686]
ENSTRUG00000005306	-3.42253	ring finger protein 223 [Source:HGNC Symbol;Acc:40020]
ENSTRUG00000006147	-3.42027	proline rich Gla (G-carboxyglutamic acid) 4 (transmembrane) [Source:HGNC Symbol;Acc:30799]
ENSTRUG00000003465	-3.41998	kelch domain containing 1 [Source:HGNC Symbol;Acc:19836]
ENSTRUG00000004841	-3.41531	lysophosphatidylcholine acyltransferase 4 [Source:HGNC Symbol;Acc:30059]
ENSTRUG00000013347	-3.41518	ABRA C-terminal like [Source:HGNC Symbol;Acc:21230]
ENSTRUG00000011295	-3.41406	SAM and SH3 domain containing 3 [Source:HGNC Symbol;Acc:15975]
ENSTRUG00000017568	-3.4127	cholinergic receptor, nicotinic, alpha 1 (muscle) [Source:HGNC Symbol;Acc:1955]
ENSTRUG00000006051	-3.4104	zeta-chain (TCR) associated protein kinase 70kDa [Source:HGNC Symbol;Acc:12858]
ENSTRUG00000016357	-3.40938	nitric oxide synthase 1 (neuronal) [Source:HGNC Symbol;Acc:7872]
ENSTRUG00000001891	-3.40741	T cell receptor beta constant 2 [Source:HGNC Symbol;Acc:12157]
ENSTRUG00000001929	-3.40716	G protein-coupled receptor 97 [Source:HGNC Symbol;Acc:13728]
ENSTRUG00000017893	-3.40271	ribonuclease/angiogenin inhibitor 1 [Source:HGNC Symbol;Acc:10074]
ENSTRUG00000009464	-3.39799	non-SMC condensin I complex, subunit H [Source:HGNC Symbol;Acc:1112]
ENSTRUG00000011802	-3.39468	XK, Kell blood group complex subunit-related family, member 8 [Source:HGNC Symbol;Acc:25508]
ENSTRUG00000004669	-3.39297	lymphocyte-specific protein tyrosine kinase [Source:HGNC Symbol;Acc:6524]
ENSTRUG00000001836	-3.39122	transmembrane protease, serine 15 [Source:HGNC Symbol;Acc:9490]
ENSTRUG00000007266	-3.38069	SH2 domain containing 1A [Source:HGNC Symbol;Acc:10820]
ENSTRUG00000000404	-3.37288	B lymphocyte induced maturation protein 1 [Source:RefSeq peptide;Acc:NP_001027861]
ENSTRUG00000005568	-3.37234	purinergic receptor P2Y, G-protein coupled, 2 [Source:HGNC Symbol;Acc:8541]
ENSTRUG00000008388	-3.37234	kinetochore associated 1 [Source:HGNC Symbol;Acc:17255]
ENSTRUG00000001528	-3.36207	solute carrier family 44, member 1 [Source:HGNC Symbol;Acc:18798]
ENSTRUG00000002820	-3.36207	NLR family member X1 [Source:HGNC Symbol;Acc:29890]
ENSTRUG00000003501	-3.36207	transcription factor Cbfa1 [Source:RefSeq peptide;Acc:NP_001027815]
ENSTRUG00000005558	-3.36207	tubulin tyrosine ligase-like family, member 10 [Source:HGNC Symbol;Acc:26693]
ENSTRUG00000007154	-3.36207	toll-interleukin 1 receptor domain containing adaptor protein [Source:RefSeq peptide;Acc:NP_001106667]
ENSTRUG00000011052	-3.36207	odz, odd Oz/ten-m homolog 3 (Drosophila) [Source:HGNC Symbol;Acc:29944]
ENSTRUG00000003373	-3.3499	WEE1 homolog 2 (S. pombe) [Source:HGNC Symbol;Acc:19684]
ENSTRUG00000000125	-3.34827	ribonuclease/angiogenin inhibitor 1 [Source:HGNC Symbol;Acc:10074]
ENSTRUG00000004321	-3.3472	interferon regulatory factor 1 [Source:HGNC Symbol;Acc:6116]
ENSTRUG00000002169	-3.34653	diacylglycerol kinase, eta [Source:HGNC Symbol;Acc:2854]
ENSTRUG00000010214	-3.34553	solute carrier family 25, member 53 [Source:HGNC Symbol;Acc:31894]
ENSTRUG00000007427	-3.344	coronin, actin binding protein, 1A [Source:HGNC Symbol;Acc:2252]
ENSTRUG00000001145	-3.34321	F-box protein 5 [Source:HGNC Symbol;Acc:13584]
ENSTRUG00000010780	-3.34321	CDC28 protein kinase regulatory subunit 1B [Source:HGNC Symbol;Acc:19083]
ENSTRUG00000006355	-3.33962	neurolin-b [Source:RefSeq peptide;Acc:NP_001092127]
ENSTRUG00000011151	-3.33437	S100 calcium binding protein A2 [Source:HGNC Symbol;Acc:10492]
ENSTRUG00000008934	-3.32988	leupaxin [Source:HGNC Symbol;Acc:14061]
ENSTRUG00000005631	-3.32916	DEP domain containing 7 [Source:HGNC Symbol;Acc:29899]
ENSTRUG00000014472	-3.32891	interleukin 8 receptor I transcript 1 [Source:RefSeq peptide;Acc:NP_001072110]
ENSTRUG00000018027	-3.32731	formin 1 [Source:HGNC Symbol;Acc:3768]
ENSTRUG00000007494	-3.32524	tonsoku-like, DNA repair protein [Source:HGNC Symbol;Acc:7801]
ENSTRUG00000015194	-3.32239	Myosin heavy chain M001017 [Source:UniProtKB/TrEMBL;Acc:Q2HWP3]
ENSTRUG00000018475	-3.31464	Fas ligand (TNF superfamily, member 6) [Source:HGNC Symbol;Acc:11936]
ENSTRUG00000012858	-3.31371	pentraxin 3, long [Source:HGNC Symbol;Acc:9692]
ENSTRUG00000017399	-3.31371	ABI family, member 3 [Source:HGNC Symbol;Acc:29859]
ENSTRUG00000002498	-3.31357	CD45 [Source:RefSeq peptide;Acc:NP_001027788]
ENSTRUG00000006092	-3.3096	leukotriene C4 synthase [Source:HGNC Symbol;Acc:6719]
ENSTRUG00000006765	-3.3096	pannexin 1 [Source:HGNC Symbol;Acc:8599]
ENSTRUG00000000035	-3.29863	doublesex and mab-3 related transcription factor 4 [Source:RefSeq peptide;Acc:NP_001033037]
ENSTRUG00000008420	-3.29457	cell division cycle associated 7-like [Source:HGNC Symbol;Acc:30777]
ENSTRUG00000013401	-3.29401	cancer susceptibility candidate 5 [Source:HGNC Symbol;Acc:24054]
ENSTRUG00000000803	-3.29168	insulin-like growth factor binding protein 6 [Source:HGNC Symbol;Acc:5475]
ENSTRUG00000002595	-3.29168	adenosine deaminase, RNA-specific, B2 [Source:HGNC Symbol;Acc:227]
ENSTRUG00000010437	-3.29168	multiple inositol-polyphosphate phosphatase 1 [Source:HGNC Symbol;Acc:7102]
ENSTRUG00000003305	-3.29168	establishment of cohesion 1 homolog 2 (S. cerevisiae) [Source:HGNC Symbol;Acc:27230]
ENSTRUG00000000774	-3.28891	ABI family, member 3 (NESH) binding protein [Source:HGNC Symbol;Acc:17265]
ENSTRUG00000001247	-3.28264	sosondowah ankyrin repeat domain family member B [Source:HGNC Symbol;Acc:32958]
ENSTRUG00000002794	-3.276	TTK protein kinase [Source:HGNC Symbol;Acc:12401]
ENSTRUG00000003630	-3.27546	periostin, osteoblast specific factor [Source:HGNC Symbol;Acc:16953]
ENSTRUG00000009782	-3.27325	vesicle-associated membrane protein 8 (endobrevin) [Source:HGNC Symbol;Acc:12647]
ENSTRUG00000014787	-3.268	polo-like kinase 1 [Source:HGNC Symbol;Acc:9077]
ENSTRUG00000014624	-3.26695	glyoxalase I [Source:HGNC Symbol;Acc:4323]
ENSTRUG00000005550	-3.26621	pleckstrin 2 [Source:HGNC Symbol;Acc:19238]
ENSTRUG00000007542	-3.2618	unc-13 homolog D (C. elegans) [Source:HGNC Symbol;Acc:23147]
ENSTRUG00000006232	-3.25824	Rho GTPase activating protein 4 [Source:HGNC Symbol;Acc:674]
ENSTRUG00000006744	-3.25516	fibroblast growth factor 13 [Source:HGNC Symbol;Acc:3670]
ENSTRUG00000011048	-3.25516	SAM pointed domain containing ets transcription factor [Source:HGNC Symbol;Acc:17257]
ENSTRUG00000009466	-3.25412	ubiquitin-like modifier activating enzyme 7 [Source:HGNC Symbol;Acc:12471]
ENSTRUG00000018590	-3.25032	ceramide kinase [Source:HGNC Symbol;Acc:19256]
ENSTRUG00000018671	-3.24503	mitochondrial fission process 1 [Source:HGNC Symbol;Acc:26945]
ENSTRUG00000009968	-3.24256	6-phosphofructo-2-kinase/fructose-2,6-biphosphatase 2 [Source:HGNC Symbol;Acc:8873]
ENSTRUG00000008839	-3.23922	POU class 2 homeobox 3 [Source:HGNC Symbol;Acc:19864]
ENSTRUG00000014537	-3.23654	GEM interacting protein [Source:HGNC Symbol;Acc:24852]
ENSTRUG00000009701	-3.23446	Rho GTPase activating protein 30 [Source:HGNC Symbol;Acc:27414]
ENSTRUG00000013657	-3.23021	TBC1 domain family, member 10C [Source:HGNC Symbol;Acc:24702]
ENSTRUG00000007681	-3.22714	zinc finger protein 217 [Source:HGNC Symbol;Acc:13009]
ENSTRUG00000001067	-3.2234	immunoglobulin kappa constant [Source:HGNC Symbol;Acc:5716]
ENSTRUG00000001963	-3.21768	kin of IRRE like (Drosophila) [Source:HGNC Symbol;Acc:15734]
ENSTRUG00000004618	-3.21768	kinesin family member 20B [Source:HGNC Symbol;Acc:7212]
ENSTRUG00000010024	-3.21768	kinesin family member 14 [Source:HGNC Symbol;Acc:19181]
ENSTRUG00000012676	-3.21768	calcium and integrin binding family member 2 [Source:HGNC Symbol;Acc:24579]
ENSTRUG00000013818	-3.21768	ISL LIM homeobox 1 [Source:HGNC Symbol;Acc:6132]
ENSTRUG00000016531	-3.21657	secretory carrier membrane protein 2 [Source:HGNC Symbol;Acc:10564]
ENSTRUG00000010099	-3.21545	protein kinase C, beta [Source:HGNC Symbol;Acc:9395]
ENSTRUG00000016125	-3.21312	differentially expressed in FDCP 6 homolog (mouse) [Source:HGNC Symbol;Acc:2760]
ENSTRUG00000003153	-3.20881	tumor protein p63 regulated 1 [Source:HGNC Symbol;Acc:24759]
ENSTRUG00000011729	-3.20679	E2F transcription factor 2 [Source:HGNC Symbol;Acc:3114]
ENSTRUG00000004080	-3.20535	solute carrier family 4, sodium borate transporter, member 11 [Source:HGNC Symbol;Acc:16438]
ENSTRUG00000018116	-3.19857	cartilage intermediate layer protein 2 [Source:HGNC Symbol;Acc:24213]
ENSTRUG00000016356	-3.19371	cytochrome c oxidase subunit VIb polypeptide 1 (ubiquitous) [Source:HGNC Symbol;Acc:2280]
ENSTRUG00000017730	-3.19221	proteasome (prosome, macropain) activator subunit 2 (PA28 beta) [Source:HGNC Symbol;Acc:9569]
ENSTRUG00000016856	-3.19215	family with sequence similarity 20, member C [Source:HGNC Symbol;Acc:22140]
ENSTRUG00000007716	-3.19031	alkylglycerol monooxygenase [Source:HGNC Symbol;Acc:33784]
ENSTRUG00000005119	-3.18674	protein kinase C, delta [Source:HGNC Symbol;Acc:9399]
ENSTRUG00000003311	-3.18275	sterile alpha motif domain containing 12 [Source:HGNC Symbol;Acc:31750]
ENSTRUG00000012751	-3.1815	downstream neighbor of SON [Source:HGNC Symbol;Acc:2993]
ENSTRUG00000002214	-3.18032	B-cell lymphoma 6 protein [Source:RefSeq peptide;Acc:NP_001072069]
ENSTRUG00000008982	-3.18016	kinesin family member 15 [Source:HGNC Symbol;Acc:17273]
ENSTRUG00000004671	-3.17921	ceramide synthase 3 [Source:HGNC Symbol;Acc:23752]
ENSTRUG00000001612	-3.17363	scinderin [Source:HGNC Symbol;Acc:21695]
ENSTRUG00000013025	-3.17363	dispatched homolog 2 (Drosophila) [Source:HGNC Symbol;Acc:19712]
ENSTRUG00000008265	-3.1731	SH2B adaptor protein 2 [Source:HGNC Symbol;Acc:17381]
ENSTRUG00000007712	-3.1721	MIS18 kinetochore protein homolog A (S. pombe) [Source:HGNC Symbol;Acc:1286]
ENSTRUG00000010704	-3.16943	SIX homeobox 4 [Source:HGNC Symbol;Acc:10890]
ENSTRUG00000006821	-3.16615	microtubule-associated protein 2 [Source:HGNC Symbol;Acc:6839]
ENSTRUG00000002397	-3.15958	immunity-related GTPase family, cinema [Source:HGNC Symbol;Acc:28835]
ENSTRUG00000010317	-3.1576	ankyrin repeat and BTB (POZ) domain containing 2 [Source:HGNC Symbol;Acc:23842]
ENSTRUG00000013024	-3.15675	tripartite motif containing 35 [Source:HGNC Symbol;Acc:16285]
ENSTRUG00000002687	-3.14912	interleukin 16 [Source:HGNC Symbol;Acc:5980]
ENSTRUG00000004066	-3.14583	kinesin family member C1 [Source:HGNC Symbol;Acc:6389]
ENSTRUG00000015161	-3.14079	SH3 domain containing 19 [Source:HGNC Symbol;Acc:30418]
ENSTRUG00000015274	-3.13968	potassium voltage-gated channel, shaker-related subfamily, beta member 2 [Source:HGNC Symbol;Acc:6229]
ENSTRUG00000003130	-3.13968	delta-like 2 homolog (Drosophila) [Source:HGNC Symbol;Acc:21113]
ENSTRUG00000004588	-3.13968	ectodysplasin A receptor [Source:HGNC Symbol;Acc:2895]
ENSTRUG00000008414	-3.13968	dendrocyte expressed seven transmembrane protein [Source:HGNC Symbol;Acc:18549]
ENSTRUG00000008915	-3.13968	cannabinoid receptor 2 (macrophage) [Source:HGNC Symbol;Acc:2160]
ENSTRUG00000012270	-3.13968	Rho guanine nucleotide exchange factor (GEF) 39 [Source:HGNC Symbol;Acc:25909]
ENSTRUG00000015829	-3.13968	MICAL-like 2 [Source:HGNC Symbol;Acc:29672]
ENSTRUG00000017272	-3.13968	myosin binding protein C, cardiac [Source:HGNC Symbol;Acc:7551]
ENSTRUG00000006360	-3.1347	fyn-related kinase [Source:HGNC Symbol;Acc:3955]
ENSTRUG00000002417	-3.13427	aminoadipate aminotransferase [Source:HGNC Symbol;Acc:17929]
ENSTRUG00000014015	-3.13096	fucokinase [Source:HGNC Symbol;Acc:29500]
ENSTRUG00000015989	-3.12547	feline leukemia virus subgroup C cellular receptor 1 [Source:HGNC Symbol;Acc:24682]
ENSTRUG00000000403	-3.1224	protein tyrosine phosphatase, receptor type, G [Source:HGNC Symbol;Acc:9671]
ENSTRUG00000012197	-3.12106	defective in sister chromatid cohesion 1 homolog (S. cerevisiae) [Source:HGNC Symbol;Acc:24453]
ENSTRUG00000018679	-3.12106	cytochrome c oxidase subunit III [Source:RefSeq peptide;Acc:NP_694921]
ENSTRUG00000001073	-3.12053	tumor necrosis factor, alpha-induced protein 8-like 2 [Source:HGNC Symbol;Acc:26277]
ENSTRUG00000018587	-3.12031	SRY (sex determining region Y)-box 9 [Source:HGNC Symbol;Acc:11204]
ENSTRUG00000008123	-3.11892	unc-45 homolog B (C. elegans) [Source:HGNC Symbol;Acc:14304]
ENSTRUG00000005795	-3.11788	transmembrane protein 54 [Source:HGNC Symbol;Acc:24143]
ENSTRUG00000017803	-3.11543	solute carrier family 35 (UDP-N-acetylglucosamine (UDP-GlcNAc) transporter), member A3 [Source:HGNC Symbol;Acc:11023]
ENSTRUG00000009705	-3.11368	prostaglandin D2 synthase 21kDa (brain) [Source:HGNC Symbol;Acc:9592]
ENSTRUG00000012658	-3.11351	flap structure-specific endonuclease 1 [Source:HGNC Symbol;Acc:3650]
ENSTRUG00000017467	-3.11271	doublecortin-like kinase 2 [Source:HGNC Symbol;Acc:19002]
ENSTRUG00000002533	-3.11193	hyaluronan-mediated motility receptor (RHAMM) [Source:HGNC Symbol;Acc:5012]
ENSTRUG00000015250	-3.11167	leucine rich repeat containing 1 [Source:HGNC Symbol;Acc:14307]
ENSTRUG00000016297	-3.11077	24-dehydrocholesterol reductase [Source:HGNC Symbol;Acc:2859]
ENSTRUG00000006647	-3.10582	protein tyrosine phosphatase, non-receptor type 6 [Source:HGNC Symbol;Acc:9658]
ENSTRUG00000010020	-3.1015	3'-phosphoadenosine 5'-phosphosulfate synthase 2 [Source:HGNC Symbol;Acc:8604]
ENSTRUG00000014774	-3.09893	methionyl-tRNA synthetase [Source:HGNC Symbol;Acc:6898]
ENSTRUG00000018140	-3.09661	membrane associated guanylate kinase, WW and PDZ domain containing 3 [Source:HGNC Symbol;Acc:29647]
ENSTRUG00000001518	-3.09314	neuronal guanine nucleotide exchange factor [Source:HGNC Symbol;Acc:7807]
ENSTRUG00000015063	-3.08949	Rac GTPase activating protein 1 [Source:HGNC Symbol;Acc:9804]
ENSTRUG00000006090	-3.08644	twist 2 [Source:RefSeq peptide;Acc:NP_001098070]
ENSTRUG00000011551	-3.0861	sulfotransferase family, cytosolic, 6B, member 1 [Source:HGNC Symbol;Acc:33433]
ENSTRUG00000016852	-3.08591	kinesin family member 20A [Source:HGNC Symbol;Acc:9787]
ENSTRUG00000015647	-3.08531	cytochrome c oxidase subunit Va [Source:HGNC Symbol;Acc:2267]
ENSTRUG00000017196	-3.08523	protocadherin 17 [Source:HGNC Symbol;Acc:14267]
ENSTRUG00000006394	-3.08044	v-rel reticuloendotheliosis viral oncogene homolog (avian) [Source:HGNC Symbol;Acc:9954]
ENSTRUG00000007414	-3.07497	collagen, type VII, alpha 1 [Source:HGNC Symbol;Acc:2214]
ENSTRUG00000003563	-3.07453	RAS protein activator like 3 [Source:HGNC Symbol;Acc:26129]
ENSTRUG00000013236	-3.07332	cathepsin Z [Source:HGNC Symbol;Acc:2547]
ENSTRUG00000012629	-3.07212	centromere protein E, 312kDa [Source:HGNC Symbol;Acc:1856]
ENSTRUG00000014017	-3.07097	T-box 1 [Source:HGNC Symbol;Acc:11592]
ENSTRUG00000005863	-3.07084	isocitrate dehydrogenase 1 (NADP+), soluble [Source:HGNC Symbol;Acc:5382]
ENSTRUG00000000342	-3.06929	arrestin domain containing 1 [Source:HGNC Symbol;Acc:28633]
ENSTRUG00000013825	-3.06929	glucosaminyl (N-acetyl) transferase family member 7 [Source:HGNC Symbol;Acc:16099]
ENSTRUG00000018372	-3.06568	interleukin 23 receptor [Source:HGNC Symbol;Acc:19100]
ENSTRUG00000009571	-3.06107	CDC28 protein kinase regulatory subunit 2 [Source:HGNC Symbol;Acc:2000]
ENSTRUG00000012538	-3.05722	galactose-3-O-sulfotransferase 1 [Source:HGNC Symbol;Acc:24240]
ENSTRUG00000014323	-3.05722	noggin2 [Source:RefSeq peptide;Acc:NP_001072067]
ENSTRUG00000019193	-3.05722	fru-mir-142a [Source:miRBase;Acc:MI0003223]
ENSTRUG00000013373	-3.05498	Leptin [Source:UniProtKB/Swiss-Prot;Acc:Q588G0]
ENSTRUG00000004273	-3.05243	protein phosphatase 2, regulatory subunit B'', gamma [Source:HGNC Symbol;Acc:17485]
ENSTRUG00000003340	-3.05114	ankyrin-repeat and fibronectin type III domain containing 1 [Source:HGNC Symbol;Acc:26766]
ENSTRUG00000015385	-3.05099	glucose-6-phosphate dehydrogenase [Source:HGNC Symbol;Acc:4057]
ENSTRUG00000017776	-3.04948	fidgetin-like 1 [Source:HGNC Symbol;Acc:13286]
ENSTRUG00000012912	-3.04522	ras-related C3 botulinum toxin substrate 2 (rho family, small GTP binding protein Rac2) [Source:HGNC Symbol;Acc:9802]
ENSTRUG00000000901	-3.04014	bone morphogenetic protein 3 [Source:HGNC Symbol;Acc:1070]
ENSTRUG00000009562	-3.04014	Homeobox protein Hox-D4b [Source:UniProtKB/Swiss- Prot;Acc:Q1KKR6]
ENSTRUG00000013414	-3.04014	cAMP-regulated phosphoprotein, 21kDa [Source:HGNC Symbol;Acc:16968]
ENSTRUG00000014337	-3.04014	epithelial membrane protein 3 [Source:HGNC Symbol;Acc:3335]
ENSTRUG00000001382	-3.03958	granzyme M (lymphocyte met-ase 1) [Source:HGNC Symbol;Acc:4712]
ENSTRUG00000000749	-3.03817	microsomal glutathione S-transferase 3 [Source:HGNC Symbol;Acc:7064]
ENSTRUG00000013515	-3.03584	phosphatidylinositol-4-phosphate 5-kinase-like 1 [Source:HGNC Symbol;Acc:28711]
ENSTRUG00000003327	-3.03379	TAP binding protein (tapasin) [Source:HGNC Symbol;Acc:11566]
ENSTRUG00000016800	-3.03276	discs, large (Drosophila) homolog-associated protein 5 [Source:HGNC Symbol;Acc:16864]
ENSTRUG00000012081	-3.02932	Src kinase-associated phosphoprotein 1 [Source:UniProtKB/Swiss-Prot;Acc:Q1KKW7]
ENSTRUG00000018408	-3.02765	glypican 1 [Source:HGNC Symbol;Acc:4449]
ENSTRUG00000015351	-3.02659	solute carrier family 35, member D2 [Source:HGNC Symbol;Acc:20799]
ENSTRUG00000000399	-3.02227	UDP-N-acetyl-alpha-D-galactosamine:polypeptide N- acetylgalactosaminyltransferase 3 (GalNAc-T3) [Source:HGNC Symbol;Acc:4125]
ENSTRUG00000004847	-3.02104	Fanconi anemia, complementation group A [Source:HGNC Symbol;Acc:3582]
ENSTRUG00000000913	-3.01487	leukotriene B4 receptor 2 [Source:HGNC Symbol;Acc:19260]
ENSTRUG00000018212	-3.01415	tetraspanin 2 [Source:HGNC Symbol;Acc:20659]
ENSTRUG00000001560	-3.01078	Plasma membrane calcium ATPase isoform 1 [Source:UniProtKB/TrEMBL;Acc:Q8UW49]
ENSTRUG00000005917	-3.00723	Ras and Rab interactor-like [Source:HGNC Symbol;Acc:24795]
ENSTRUG00000015244	-3.00475	sorting nexin 10 [Source:HGNC Symbol;Acc:14974]
ENSTRUG00000015792	-3.00475	E2F transcription factor 8 [Source:HGNC Symbol;Acc:24727]
ENSTRUG00000009874	-3.00239	solute carrier family 2 (facilitated glucose transporter), member 8 [Source:HGNC Symbol;Acc:13812]
ENSTRUG00000006468	-3.0016	B lymphoid tyrosine kinase [Source:HGNC Symbol;Acc:1057]
ENSTRUG00000014454	-2.99766	plasminogen activator, urokinase [Source:HGNC Symbol;Acc:9052]
ENSTRUG00000012408	-2.99655	synaptotagmin-like 1 [Source:HGNC Symbol;Acc:15584]
ENSTRUG00000009659	-2.99628	integrin, alpha M (complement component 3 receptor 3 subunit) [Source:HGNC Symbol;Acc:6149]
ENSTRUG00000010100	-2.99258	NIPA-like domain containing 3 [Source:HGNC Symbol;Acc:25233]
ENSTRUG00000018486	-2.99136	deoxycytidine kinase [Source:HGNC Symbol;Acc:2704]
ENSTRUG00000005384	-2.99082	aquaporin 3 (Gill blood group) [Source:HGNC Symbol;Acc:636]
ENSTRUG00000001513	-2.98768	peroxisome proliferator-activated receptor gamma, coactivator 1 beta [Source:HGNC Symbol;Acc:30022]
ENSTRUG00000017178	-2.9865	solute carrier family 39 (metal ion transporter), member 11 [Source:HGNC Symbol;Acc:14463]
ENSTRUG00000000566	-2.98561	cathepsin S [Source:HGNC Symbol;Acc:2545]
ENSTRUG00000014009	-2.97556	KIAA0101 [Source:HGNC Symbol;Acc:28961]
ENSTRUG00000010868	-2.97257	solute carrier family 6 (neurotransmitter transporter, noradrenalin), member 2 [Source:HGNC Symbol;Acc:11048]
ENSTRUG00000010430	-2.96975	neurocan [Source:HGNC Symbol;Acc:2465]
ENSTRUG00000006047	-2.96591	SH3-domain GRB2-like 1 [Source:HGNC Symbol;Acc:10830]
ENSTRUG00000000439	-2.96565	gamma-glutamyltransferase 7 [Source:HGNC Symbol;Acc:4259]
ENSTRUG00000003471	-2.965	myelin protein zero-like 2 [Source:HGNC Symbol;Acc:3496]
ENSTRUG00000008667	-2.965	potassium channel, subfamily K, member 3 [Source:HGNC Symbol;Acc:6278]
ENSTRUG00000003661	-2.95949	proteasome (prosome, macropain) subunit, beta type, 9 (large multifunctional peptidase 2) [Source:HGNC Symbol;Acc:9546]
ENSTRUG00000016526	-2.95897	F11 receptor [Source:HGNC Symbol;Acc:14685]
ENSTRUG00000018218	-2.95742	Rho-associated, coiled-coil containing protein kinase 2 [Source:HGNC Symbol;Acc:10252]
ENSTRUG00000004488	-2.95682	CD22 molecule [Source:HGNC Symbol;Acc:1643]
ENSTRUG00000008284	-2.95327	ribonucleotide reductase M2 [Source:HGNC Symbol;Acc:10452]
ENSTRUG00000006321	-2.95123	mitogen-activated protein kinase kinase kinase 15 [Source:HGNC Symbol;Acc:31689]
ENSTRUG00000001313	-2.94873	inositol polyphosphate-5-phosphatase, 145kDa [Source:HGNC Symbol;Acc:6079]
ENSTRUG00000003526	-2.94703	tubulin, alpha 4a [Source:HGNC Symbol;Acc:12407]
ENSTRUG00000012074	-2.94703	double zinc ribbon and ankyrin repeat domains 1 [Source:HGNC Symbol;Acc:15858]
ENSTRUG00000016117	-2.94703	Rac GTPase activating protein 1 [Source:HGNC Symbol;Acc:9804]
ENSTRUG00000018213	-2.94164	interferon regulatory factor 8 [Source:HGNC Symbol;Acc:5358]
ENSTRUG00000016908	-2.93405	chromosome 15 open reading frame 48 [Source:HGNC Symbol;Acc:29898]
ENSTRUG00000019475	-2.93323	Small nucleolar RNA SNORD47 [Source:RFAM;Acc:RF00281]
ENSTRUG00000001791	-2.93099	major facilitator superfamily domain containing 11 [Source:HGNC Symbol;Acc:25458]
ENSTRUG00000012228	-2.93004	kinesin family member 11 [Source:HGNC Symbol;Acc:6388]
ENSTRUG00000012326	-2.92818	MAM domain containing 2 [Source:HGNC Symbol;Acc:23673]
ENSTRUG00000013071	-2.92818	cholinergic receptor, nicotinic, alpha 9 (neuronal) [Source:HGNC Symbol;Acc:14079]
ENSTRUG00000004160	-2.92597	kinesin family member 4A [Source:HGNC Symbol;Acc:13339]
ENSTRUG00000007976	-2.92597	solute carrier family 29 (nucleoside transporters), member 2 [Source:HGNC Symbol;Acc:11004]
ENSTRUG00000001016	-2.92509	adenylosuccinate synthase [Source:HGNC Symbol;Acc:292]
ENSTRUG00000003868	-2.92254	inositol(myo)-1(or 4)-monophosphatase 1 [Source:HGNC Symbol;Acc:6050]
ENSTRUG00000011516	-2.91929	G protein-coupled receptor 183 [Source:HGNC Symbol;Acc:3128]
ENSTRUG00000014818	-2.91729	microcephalin 1 [Source:HGNC Symbol;Acc:6954]
ENSTRUG00000017762	-2.91141	N-acetylneuraminate pyruvate lyase (dihydrodipicolinate synthase) [Source:HGNC Symbol;Acc:16781]
ENSTRUG00000006243	-2.90886	trafficking protein particle complex 6B [Source:HGNC Symbol;Acc:23066]
ENSTRUG00000011585	-2.90871	POC1B-GALNT4 readthrough [Source:HGNC Symbol;Acc:42957]
ENSTRUG00000015917	-2.90835	sex comb on midleg-like 4 (Drosophila) [Source:HGNC Symbol;Acc:21397]
ENSTRUG00000011023	-2.90648	myosin IG [Source:HGNC Symbol;Acc:13880]
ENSTRUG00000013890	-2.90521	prospero homeobox 1 [Source:HGNC Symbol;Acc:9459]
ENSTRUG00000000954	-2.90264	Brain natriuretic peptide [Source:UniProtKB/Swiss- Prot;Acc:Q805D7]
ENSTRUG00000003981	-2.89985	pleckstrin homology domain containing, family G (with RhoGef domain) member 3 [Source:HGNC Symbol;Acc:20364]
ENSTRUG00000009544	-2.89651	purine nucleoside phosphorylase [Source:HGNC Symbol;Acc:7892]
ENSTRUG00000010810	-2.89457	family with sequence similarity 83, member G [Source:HGNC Symbol;Acc:32554]
ENSTRUG00000003703	-2.89396	lysozyme g [Source:RefSeq peptide;Acc:NP_001027764]
ENSTRUG00000013736	-2.89	transmembrane protein 184A [Source:HGNC Symbol;Acc:28797]
ENSTRUG00000014890	-2.88914	prolyl 4-hydroxylase, transmembrane (endoplasmic reticulum) [Source:HGNC Symbol;Acc:28858]
ENSTRUG00000007372	-2.88822	cytohesin 4 [Source:HGNC Symbol;Acc:9505]
ENSTRUG00000000268	-2.8865	ArfGAP with GTPase domain, ankyrin repeat and PH domain 2 [Source:HGNC Symbol;Acc:16921]
ENSTRUG00000002697	-2.87665	noggin [Source:HGNC Symbol;Acc:7866]
ENSTRUG00000003255	-2.87665	wingless-type MMTV integration site family, member 10A [Source:HGNC Symbol;Acc:13829]
ENSTRUG00000007092	-2.87665	olfactomedin 2 [Source:HGNC Symbol;Acc:17189]
ENSTRUG00000010410	-2.87665	histamine receptor H2 [Source:HGNC Symbol;Acc:5183]
ENSTRUG00000010599	-2.87665	leucine rich repeat and fibronectin type III domain containing 5 [Source:HGNC Symbol;Acc:20360]
ENSTRUG00000011188	-2.87665	E2F transcription factor 1 [Source:HGNC Symbol;Acc:3113]
ENSTRUG00000011609	-2.87665	centromere protein L [Source:HGNC Symbol;Acc:17879]
ENSTRUG00000012117	-2.87665	castor zinc finger 1 [Source:HGNC Symbol;Acc:26002]
ENSTRUG00000012859	-2.87665	polyamine-modulated factor 1 [Source:HGNC Symbol;Acc:9112]
ENSTRUG00000014850	-2.87665	Rho GTPase activating protein 9 [Source:HGNC Symbol;Acc:14130]
ENSTRUG00000006450	-2.86976	MIS12, MIND kinetochore complex component, homolog (S. pombe) [Source:HGNC Symbol;Acc:24967]
ENSTRUG00000018438	-2.86405	prostaglandin E receptor 4 (subtype EP4) [Source:HGNC Symbol;Acc:9596]
ENSTRUG00000008949	-2.8599	Janus kinase 3 [Source:HGNC Symbol;Acc:6193]
ENSTRUG00000016455	-2.85791	transmembrane emp24 protein transport domain containing 5 [Source:HGNC Symbol;Acc:24251]
ENSTRUG00000008800	-2.85728	ankyrin repeat and LEM domain containing 1 [Source:HGNC Symbol;Acc:26812]
ENSTRUG00000016577	-2.85637	parvin, beta [Source:HGNC Symbol;Acc:14653]
ENSTRUG00000006481	-2.85484	transporter 1, ATP-binding cassette, sub-family B (MDR/TAP) [Source:HGNC Symbol;Acc:43]
ENSTRUG00000004808	-2.85428	cytidine and dCMP deaminase domain containing 1 [Source:HGNC Symbol;Acc:20299]
ENSTRUG00000016316	-2.8524	transient receptor potential cation channel, subfamily M, member 5 [Source:HGNC Symbol;Acc:14323]
ENSTRUG00000012274	-2.85194	TRAF2 and NCK interacting kinase [Source:HGNC Symbol;Acc:30765]
ENSTRUG00000006969	-2.85133	creatine kinase, muscle [Source:HGNC Symbol;Acc:1994]
ENSTRUG00000000493	-2.85096	immunity-related GTPase family, cinema [Source:HGNC Symbol;Acc:28835]
ENSTRUG00000017573	-2.84816	solute carrier family 37 (glycerol-3-phosphate transporter), member 1 [Source:HGNC Symbol;Acc:11024]
ENSTRUG00000003213	-2.84422	leucine rich repeat and coiled-coil centrosomal protein 1 [Source:HGNC Symbol;Acc:29373]
ENSTRUG00000017096	-2.84229	homer homolog 2 (Drosophila) [Source:HGNC Symbol;Acc:17513]
ENSTRUG00000002289	-2.84087	structural maintenance of chromosomes 2 [Source:HGNC Symbol;Acc:14011]
ENSTRUG00000009185	-2.84012	prostaglandin E receptor 2 (subtype EP2), 53kDa [Source:HGNC Symbol;Acc:9594]
ENSTRUG00000011845	-2.83567	plakophilin 1 (ectodermal dysplasia/skin fragility syndrome) [Source:HGNC Symbol;Acc:9023]
ENSTRUG00000003387	-2.83483	kinesin family member 2C [Source:HGNC Symbol;Acc:6393]
ENSTRUG00000016632	-2.83483	troponin I type 2 (skeletal, fast) [Source:HGNC Symbol;Acc:11946]
ENSTRUG00000007504	-2.83358	RAB25, member RAS oncogene family [Source:HGNC Symbol;Acc:18238]
ENSTRUG00000011406	-2.82889	protein kinase C, eta [Source:HGNC Symbol;Acc:9403]
ENSTRUG00000000229	-2.82557	G protein-coupled receptor 141 [Source:HGNC Symbol;Acc:19997]
ENSTRUG00000018447	-2.82452	synapse defective 1, Rho GTPase, homolog 2 (C. elegans) [Source:HGNC Symbol;Acc:25841]
ENSTRUG00000006903	-2.82402	NDC80 kinetochore complex component homolog (S. cerevisiae) [Source:HGNC Symbol;Acc:16909]
ENSTRUG00000017521	-2.82321	Homeobox protein Hox-D9a [Source:UniProtKB/Swiss- Prot;Acc:Q1KKS9]
ENSTRUG00000000036	-2.81775	transmembrane protease, serine 6 [Source:HGNC Symbol;Acc:16517]
ENSTRUG00000001734	-2.81775	myosin IIIA [Source:HGNC Symbol;Acc:7601]
ENSTRUG00000012181	-2.81775	DENN/MADD domain containing 3 [Source:HGNC Symbol;Acc:29134]
ENSTRUG00000015726	-2.81775	polymerase (DNA directed), epsilon, catalytic subunit [Source:HGNC Symbol;Acc:9177]
ENSTRUG00000011791	-2.81691	nicalin [Source:HGNC Symbol;Acc:26923]
ENSTRUG00000012265	-2.81621	nucleolar and spindle associated protein 1 [Source:HGNC Symbol;Acc:18538]
ENSTRUG00000001366	-2.81106	myeloid/lymphoid or mixed-lineage leukemia (trithorax homolog, Drosophila); translocated to, 3 [Source:HGNC Symbol;Acc:7136]
ENSTRUG00000005643	-2.80979	junctional adhesion molecule 3 [Source:HGNC Symbol;Acc:15532]
ENSTRUG00000016334	-2.80847	potassium channel, subfamily K, member 1 [Source:HGNC Symbol;Acc:6272]
ENSTRUG00000008718	-2.80568	potassium channel tetramerisation domain containing 1 [Source:HGNC Symbol;Acc:18249]
ENSTRUG00000010161	-2.80461	cytokine receptor gamma chain [Source:RefSeq peptide;Acc:NP_001129354]
ENSTRUG00000010747	-2.80389	KIAA0182 [Source:HGNC Symbol;Acc:28979]
ENSTRUG00000009269	-2.80264	nicotinamide riboside kinase 2 [Source:HGNC Symbol;Acc:17871]
ENSTRUG00000011182	-2.80264	regulator of G-protein signaling 22 [Source:HGNC Symbol;Acc:24499]
ENSTRUG00000015934	-2.80264	calmodulin regulated spectrin-associated protein family, member 3 [Source:HGNC Symbol;Acc:29307]
ENSTRUG00000002016	-2.80077	Proteasome subunit beta type [Source:UniProtKB/TrEMBL;Acc:Q9DES2]
ENSTRUG00000014588	-2.79983	protein regulator of cytokinesis 1 [Source:HGNC Symbol;Acc:9341]
ENSTRUG00000012429	-2.79737	sema domain, immunoglobulin domain (Ig), transmembrane domain (TM) and short cytoplasmic domain, (semaphorin) 4G [Source:HGNC Symbol;Acc:10735]
ENSTRUG00000007460	-2.79679	KIAA1524 [Source:HGNC Symbol;Acc:29302]
ENSTRUG00000011141	-2.79573	solute carrier family 16, member 3 (monocarboxylic acid transporter 4) [Source:HGNC Symbol;Acc:10924]
ENSTRUG00000007989	-2.79477	Actin, alpha skeletal muscle A [Source:UniProtKB/Swiss-Prot;Acc:P68140]
ENSTRUG00000011663	-2.7935	aldehyde dehydrogenase 3 family, member B2 [Source:HGNC Symbol;Acc:411]
ENSTRUG00000010307	-2.79276	MAD2 mitotic arrest deficient-like 1 (yeast) [Source:HGNC Symbol;Acc:6763]
ENSTRUG00000017535	-2.79258	lysophosphatidic acid receptor 3 [Source:HGNC Symbol;Acc:14298]
ENSTRUG00000000688	-2.78738	stem-loop binding protein [Source:HGNC Symbol;Acc:10904]
ENSTRUG00000009100	-2.78666	rhomboid, veinlet-like 2 (Drosophila) [Source:HGNC Symbol;Acc:16083]
ENSTRUG00000004032	-2.78545	transmembrane protein 79 [Source:HGNC Symbol;Acc:28196]
ENSTRUG00000017348	-2.78501	spindle and kinetochore associated complex subunit 1 [Source:HGNC Symbol;Acc:28109]
ENSTRUG00000008616	-2.78043	claspin [Source:HGNC Symbol;Acc:19715]
ENSTRUG00000014948	-2.77711	solute carrier family 45, member 1 [Source:HGNC Symbol;Acc:17939]
ENSTRUG00000017966	-2.77711	denticleless E3 ubiquitin protein ligase homolog (Drosophila) [Source:HGNC Symbol;Acc:30288]
ENSTRUG00000000581	-2.77681	Myosin heavy chain M000581 [Source:UniProtKB/TrEMBL;Acc:Q2HWP6]
ENSTRUG00000014461	-2.77659	formin-like 1 [Source:HGNC Symbol;Acc:1212]
ENSTRUG00000004150	-2.77103	troponin C type 2 (fast) [Source:HGNC Symbol;Acc:11944]
ENSTRUG00000011382	-2.76953	transient receptor potential cation channel, subfamily M, member 4 [Source:HGNC Symbol;Acc:17993]
ENSTRUG00000004262	-2.76946	dual adaptor of phosphotyrosine and 3- phosphoinositides [Source:HGNC Symbol;Acc:16500]
ENSTRUG00000005896	-2.76933	ATPase, Na+/K+ transporting, beta 1 polypeptide [Source:HGNC Symbol;Acc:804]
ENSTRUG00000006678	-2.76884	dual specificity phosphatase 10 [Source:HGNC Symbol;Acc:3065]
ENSTRUG00000010558	-2.76812	suppressor of cytokine signaling 1-like protein [Source:RefSeq peptide;Acc:NP_001092110]
ENSTRUG00000002010	-2.7679	ATPase, Ca++ transporting, ubiquitous [Source:HGNC Symbol;Acc:813]
ENSTRUG00000005388	-2.76586	small G protein signaling modulator 2 [Source:HGNC Symbol;Acc:29026]
ENSTRUG00000008588	-2.76417	peroxiredoxin 6 [Source:HGNC Symbol;Acc:16753]
ENSTRUG00000009720	-2.76417	coiled-coil domain containing 99 [Source:HGNC Symbol;Acc:26010]
ENSTRUG00000018442	-2.76417	WD repeat domain 63 [Source:HGNC Symbol;Acc:30711]
ENSTRUG00000019328	-2.76417	Small nucleolar RNA SNORA21 [Source:RFAM;Acc:RF00412]
ENSTRUG00000014663	-2.76343	budding uninhibited by benzimidazoles 1 homolog (yeast) [Source:HGNC Symbol;Acc:1148]
ENSTRUG00000007782	-2.76039	cell division cycle associated 8 [Source:HGNC Symbol;Acc:14629]
ENSTRUG00000004814	-2.75908	ATP-binding cassette, sub-family A (ABC1), member 1 [Source:HGNC Symbol;Acc:29]
ENSTRUG00000009104	-2.75882	lectin, galactoside-binding, soluble, 3 [Source:HGNC Symbol;Acc:6563]
ENSTRUG00000014993	-2.75635	glutamate receptor, ionotropic, kainate 4 [Source:HGNC Symbol;Acc:4582]
ENSTRUG00000016958	-2.75602	deoxyuridine triphosphatase [Source:HGNC Symbol;Acc:3078]
ENSTRUG00000005964	-2.7557	Putative aiolos protein [Source:UniProtKB/TrEMBL;Acc:C4XVD0]
ENSTRUG00000006112	-2.75429	signal peptide peptidase like 2A [Source:HGNC Symbol;Acc:30227]
ENSTRUG00000008480	-2.75313	chemokine (C-C motif) receptor-like 1 [Source:HGNC Symbol;Acc:1611]
ENSTRUG00000011538	-2.75152	v-myc myelocytomatosis viral oncogene homolog 1, lung carcinoma derived (avian) [Source:HGNC Symbol;Acc:7555]
ENSTRUG00000004961	-2.75131	solute carrier family 12 (potassium/chloride transporters), member 7 [Source:HGNC Symbol;Acc:10915]
ENSTRUG00000007002	-2.74753	serine peptidase inhibitor, Kunitz type, 3 [Source:HGNC Symbol;Acc:11248]
ENSTRUG00000013068	-2.74602	G protein-coupled receptor 132 [Source:HGNC Symbol;Acc:17482]
ENSTRUG00000000574	-2.74566	receptor accessory protein 3 [Source:HGNC Symbol;Acc:23711]
ENSTRUG00000007199	-2.74375	PIF1 5'-to-3' DNA helicase homolog (S. cerevisiae) [Source:HGNC Symbol;Acc:26220]
ENSTRUG00000007222	-2.74234	glycerophosphodiester phosphodiesterase domain containing 1 [Source:HGNC Symbol;Acc:20883]
ENSTRUG00000014124	-2.73935	tubulin, alpha 4a [Source:HGNC Symbol;Acc:12407]
ENSTRUG00000010429	-2.73914	Kruppel-like factor 5 (intestinal) [Source:HGNC Symbol;Acc:6349]
ENSTRUG00000013676	-2.73851	eyes absent homolog 2 (Drosophila) [Source:HGNC Symbol;Acc:3520]
ENSTRUG00000009633	-2.73663	NCK-associated protein 1-like [Source:HGNC Symbol;Acc:4862]
ENSTRUG00000007633	-2.73082	perforin 1 (pore forming protein) [Source:HGNC Symbol;Acc:9360]
ENSTRUG00000006628	-2.73	ES cell expressed Ras [Source:HGNC Symbol;Acc:5174]
ENSTRUG00000009947	-2.72755	regulator of G-protein signaling 18 [Source:HGNC Symbol;Acc:14261]
ENSTRUG00000002132	-2.72464	synaptotagmin I [Source:HGNC Symbol;Acc:11509]
ENSTRUG00000002767	-2.72464	ankyrin repeat domain 10 [Source:HGNC Symbol;Acc:20265]
ENSTRUG00000003254	-2.72464	Ras association (RalGDS/AF-6) domain family member 6 [Source:HGNC Symbol;Acc:20796]
ENSTRUG00000008926	-2.72464	claudin domain containing 1 [Source:HGNC Symbol;Acc:1322]
ENSTRUG00000016651	-2.72464	G protein-coupled receptor 37 (endothelin receptor type B-like) [Source:HGNC Symbol;Acc:4494]
ENSTRUG00000003861	-2.72005	glutamate dehydrogenase 1 [Source:HGNC Symbol;Acc:4335]
ENSTRUG00000001133	-2.71946	phosphodiesterase 4B, cAMP-specific [Source:HGNC Symbol;Acc:8781]
ENSTRUG00000016657	-2.71459	synaptotagmin VIII [Source:HGNC Symbol;Acc:19264]
ENSTRUG00000018367	-2.71446	dolichyl pyrophosphate phosphatase 1 [Source:HGNC Symbol;Acc:29565]
ENSTRUG00000003133	-2.71263	protein kinase, cAMP-dependent, regulatory, type I, beta [Source:HGNC Symbol;Acc:9390]
ENSTRUG00000009388	-2.71226	low density lipoprotein receptor-related protein 3 [Source:HGNC Symbol;Acc:6695]
ENSTRUG00000003135	-2.7109	tubulin, alpha 4a [Source:HGNC Symbol;Acc:12407]
ENSTRUG00000013987	-2.71051	coiled-coil domain containing 88B [Source:HGNC Symbol;Acc:26757]
ENSTRUG00000009800	-2.71	spleen tyrosine kinase [Source:HGNC Symbol;Acc:11491]
ENSTRUG00000010125	-2.70672	upper zone of growth plate and cartilage matrix associated [Source:HGNC Symbol;Acc:25205]
ENSTRUG00000014313	-2.70672	potassium voltage-gated channel, KQT-like subfamily, member 4 [Source:HGNC Symbol;Acc:6298]
ENSTRUG00000016853	-2.70672	2,3-bisphosphoglycerate mutase [Source:HGNC Symbol;Acc:1093]
ENSTRUG00000010444	-2.70156	GLI family zinc finger 2 [Source:HGNC Symbol;Acc:4318]
ENSTRUG00000016824	-2.70039	mucosa associated lymphoid tissue lymphoma translocation gene 1 [Source:HGNC Symbol;Acc:6819]
ENSTRUG00000004865	-2.69324	mannosyl (alpha-1,6-)-glycoprotein beta-1,2-N- acetylglucosaminyltransferase [Source:HGNC Symbol;Acc:7045]
ENSTRUG00000005281	-2.69222	Ras protein-specific guanine nucleotide-releasing factor 1 [Source:HGNC Symbol;Acc:9875]
ENSTRUG00000018685	-2.68937	cytochrome b [Source:RefSeq peptide;Acc:NP_694927]
ENSTRUG00000002155	-2.687	thymidylate synthetase [Source:HGNC Symbol;Acc:12441]
ENSTRUG00000015097	-2.68565	T-box 3 [Source:HGNC Symbol;Acc:11602]
ENSTRUG00000001012	-2.684	platelet-activating factor receptor [Source:HGNC Symbol;Acc:9582]
ENSTRUG00000009570	-2.68319	non-SMC condensin II complex, subunit G2 [Source:HGNC Symbol;Acc:21904]
ENSTRUG00000005830	-2.67671	cell division cycle 6 homolog (S. cerevisiae) [Source:HGNC Symbol;Acc:1744]
ENSTRUG00000005721	-2.67446	early B-cell factor 3 [Source:HGNC Symbol;Acc:19087]
ENSTRUG00000003205	-2.67311	solute carrier family 12 (potassium/chloride transporters), member 6 [Source:HGNC Symbol;Acc:10914]
ENSTRUG00000000791	-2.67019	importin 13 [Source:HGNC Symbol;Acc:16853]
ENSTRUG00000012438	-2.67019	notum pectinacetylesterase homolog (Drosophila) [Source:HGNC Symbol;Acc:27106]
ENSTRUG00000018021	-2.67019	cysteine-rich secretory protein 3 [Source:HGNC Symbol;Acc:16904]
ENSTRUG00000018050	-2.67019	stereocilin [Source:HGNC Symbol;Acc:16035]
ENSTRUG00000018343	-2.67019	cytochrome P450, family 24, subfamily A, polypeptide 1 [Source:HGNC Symbol;Acc:2602]
ENSTRUG00000018749	-2.67019	Small nucleolar RNA SNORD35 [Source:RFAM;Acc:RF00211]
ENSTRUG00000007224	-2.66693	dehydrodolichyl diphosphate synthase [Source:HGNC Symbol;Acc:20603]
ENSTRUG00000008836	-2.66268	pleckstrin homology-like domain, family A, member 2 [Source:HGNC Symbol;Acc:12385]
ENSTRUG00000010149	-2.66184	adenosine monophosphate deaminase 3 [Source:HGNC Symbol;Acc:470]
ENSTRUG00000001411	-2.66163	collagen, type XI, alpha 1 [Source:HGNC Symbol;Acc:2186]
ENSTRUG00000010083	-2.66007	chemokine (C-C motif) receptor 3 [Source:HGNC Symbol;Acc:1604]
ENSTRUG00000007114	-2.65822	adenylate cyclase 7 [Source:HGNC Symbol;Acc:238]
ENSTRUG00000011143	-2.65425	CD22 molecule [Source:HGNC Symbol;Acc:1643]
ENSTRUG00000013543	-2.65382	Sec23 homolog B (S. cerevisiae) [Source:HGNC Symbol;Acc:10702]
ENSTRUG00000008324	-2.65233	RAB11 family interacting protein 1 (class I) [Source:HGNC Symbol;Acc:30265]
ENSTRUG00000011741	-2.64783	Claudin 31 [Source:UniProtKB/TrEMBL;Acc:Q6E5T6]
ENSTRUG00000005729	-2.64725	vitrin [Source:HGNC Symbol;Acc:12697]
ENSTRUG00000012139	-2.64491	melanoma cell adhesion molecule [Source:HGNC Symbol;Acc:6934]
ENSTRUG00000008888	-2.64218	mesogenin 1 [Source:HGNC Symbol;Acc:14907]
ENSTRUG00000006385	-2.63925	tumor necrosis factor receptor superfamily, member 1B [Source:HGNC Symbol;Acc:11917]
ENSTRUG00000018545	-2.63903	Retinoic acid receptor beta [Source:UniProtKB/TrEMBL;Acc:Q9W6U1]
ENSTRUG00000011306	-2.63737	ER degradation enhancer, mannosidase alpha-like 1 [Source:HGNC Symbol;Acc:18967]
ENSTRUG00000007521	-2.63655	Claudin 7a [Source:UniProtKB/TrEMBL;Acc:Q6E5U4]
ENSTRUG00000017143	-2.63489	cystic fibrosis transmembrane conductance regulator (ATP-binding cassette sub-family C, member 7) [Source:HGNC Symbol;Acc:1884]
ENSTRUG00000002043	-2.63153	ribonuclease/angiogenin inhibitor 1 [Source:HGNC Symbol;Acc:10074]
ENSTRUG00000014666	-2.63001	BRCA1 associated RING domain 1 [Source:HGNC Symbol;Acc:952]
ENSTRUG00000002369	-2.62948	low density lipoprotein receptor [Source:HGNC Symbol;Acc:6547]
ENSTRUG00000002737	-2.62797	asp (abnormal spindle) homolog, microcephaly associated (Drosophila) [Source:HGNC Symbol;Acc:19048]
ENSTRUG00000012779	-2.62713	transmembrane 9 superfamily member 1 [Source:HGNC Symbol;Acc:11864]
ENSTRUG00000018335	-2.62606	UDP-N-acteylglucosamine pyrophosphorylase 1 [Source:HGNC Symbol;Acc:12457]
ENSTRUG00000014164	-2.62183	tubulin polymerization promoting protein [Source:HGNC Symbol;Acc:24164]
ENSTRUG00000017696	-2.6211	leucine rich repeat containing 47 [Source:HGNC Symbol;Acc:29207]
ENSTRUG00000017488	-2.61361	deleted in lung and esophageal cancer 1 [Source:HGNC Symbol;Acc:2899]
ENSTRUG00000011220	-2.613	oxysterol binding protein-like 2 [Source:HGNC Symbol;Acc:15761]
ENSTRUG00000013640	-2.6113	chromogranin A (parathyroid secretory protein 1) [Source:HGNC Symbol;Acc:1929]
ENSTRUG00000012220	-2.61057	interleukin 17 receptor A [Source:HGNC Symbol;Acc:5985]
ENSTRUG00000001630	-2.60534	hemopoietic cell kinase [Source:HGNC Symbol;Acc:4840]
ENSTRUG00000001370	-2.60396	ribonuclease/angiogenin inhibitor 1 [Source:HGNC Symbol;Acc:10074]
ENSTRUG00000005618	-2.60202	zinc finger protein 683 [Source:HGNC Symbol;Acc:28495]
ENSTRUG00000016191	-2.59911	abhydrolase domain containing 15 [Source:HGNC Symbol;Acc:26971]
ENSTRUG00000015014	-2.59779	centromere protein K [Source:HGNC Symbol;Acc:29479]
ENSTRUG00000007135	-2.59772	minichromosome maintenance complex component 5 [Source:HGNC Symbol;Acc:6948]
ENSTRUG00000009935	-2.59195	UEV and lactate/malate dehyrogenase domains [Source:HGNC Symbol;Acc:30866]
ENSTRUG00000016875	-2.58866	golgi transport 1B [Source:HGNC Symbol;Acc:20175]
ENSTRUG00000002668	-2.58714	epithelial cell transforming sequence 2 oncogene [Source:HGNC Symbol;Acc:3155]
ENSTRUG00000004976	-2.58714	p21 protein (Cdc42/Rac)-activated kinase 1 [Source:HGNC Symbol;Acc:8590]
ENSTRUG00000003573	-2.58482	prostaglandin F2 receptor negative regulator [Source:HGNC Symbol;Acc:9601]
ENSTRUG00000009033	-2.58329	FYVE, RhoGEF and PH domain containing 3 [Source:HGNC Symbol;Acc:16027]
ENSTRUG00000018069	-2.5822	prostaglandin-endoperoxide synthase 1 (prostaglandin G/H synthase and cyclooxygenase) [Source:HGNC Symbol;Acc:9604]
ENSTRUG00000018228	-2.58013	histocompatibility (minor) HA-1 [Source:HGNC Symbol;Acc:17102]
ENSTRUG00000006354	-2.5791	GINS complex subunit 1 (Psf1 homolog) [Source:HGNC Symbol;Acc:28980]
ENSTRUG00000006960	-2.57778	pyrophosphatase (inorganic) 1 [Source:HGNC Symbol;Acc:9226]
ENSTRUG00000014171	-2.57737	stathmin 1 [Source:HGNC Symbol;Acc:6510]
ENSTRUG00000010431	-2.57462	C-FosLa protein [Source:UniProtKB/TrEMBL;Acc:Q800A6]
ENSTRUG00000017236	-2.5744	LIM domain 7 [Source:HGNC Symbol;Acc:6646]
ENSTRUG00000010268	-2.57358	syntrophin, beta 1 (dystrophin-associated protein A1, 59kDa, basic component 1) [Source:HGNC Symbol;Acc:11168]
ENSTRUG00000012492	-2.57358	centromere protein I [Source:HGNC Symbol;Acc:3968]
ENSTRUG00000003831	-2.57264	otoferlin [Source:HGNC Symbol;Acc:8515]
ENSTRUG00000009323	-2.5714	ring finger protein 144B [Source:HGNC Symbol;Acc:21578]
ENSTRUG00000001127	-2.57031	trans-golgi network protein 2 [Source:HGNC Symbol;Acc:15450]
ENSTRUG00000007479	-2.56944	transferrin receptor (p90, CD71) [Source:HGNC Symbol;Acc:11763]
ENSTRUG00000006368	-2.56852	abhydrolase domain containing 12 [Source:HGNC Symbol;Acc:15868]
ENSTRUG00000002649	-2.56513	NLR family member X1 [Source:HGNC Symbol;Acc:29890]
ENSTRUG00000013693	-2.56057	GATA binding protein 2 [Source:HGNC Symbol;Acc:4171]
ENSTRUG00000009000	-2.56056	chemokine (C-X-C motif) receptor 4 [Source:HGNC Symbol;Acc:2561]
ENSTRUG00000007995	-2.56039	inner centromere protein antigens 135/155kDa [Source:HGNC Symbol;Acc:6058]
ENSTRUG00000004910	-2.55948	myosin, heavy chain 9, non-muscle [Source:HGNC Symbol;Acc:7579]
ENSTRUG00000008714	-2.55684	opioid growth factor receptor [Source:HGNC Symbol;Acc:15768]
ENSTRUG00000001174	-2.55472	solute carrier family 1 (neutral amino acid transporter), member 5 [Source:HGNC Symbol;Acc:10943]
ENSTRUG00000002386	-2.55472	transcription factor 19 [Source:HGNC Symbol;Acc:11629]
ENSTRUG00000005393	-2.55472	guanylate cyclase activator 1C [Source:HGNC Symbol;Acc:4680]
ENSTRUG00000005919	-2.55472	glycolipid transfer protein domain containing 1 [Source:HGNC Symbol;Acc:28116]
ENSTRUG00000010201	-2.55472	neuralized homolog (Drosophila) [Source:HGNC Symbol;Acc:7761]
ENSTRUG00000010436	-2.55472	solute carrier family 16, member 5 (monocarboxylic acid transporter 6) [Source:HGNC Symbol;Acc:10926]
ENSTRUG00000010882	-2.55472	HAUS augmin-like complex, subunit 5 [Source:HGNC Symbol;Acc:29130]
ENSTRUG00000012213	-2.55472	Cat eye syndrome chromosome region candidate 6 protein [Source:UniProtKB/TrEMBL;Acc:Q5NU11]
ENSTRUG00000013776	-2.55472	inositol polyphosphate-4-phosphatase, type II, 105kDa [Source:HGNC Symbol;Acc:6075]
ENSTRUG00000013872	-2.55472	TRAF interacting protein [Source:HGNC Symbol;Acc:30764]
ENSTRUG00000017283	-2.55472	cancer susceptibility candidate 4 [Source:HGNC Symbol;Acc:24892]
ENSTRUG00000017840	-2.55329	phosphoinositide-3-kinase adaptor protein 1 [Source:HGNC Symbol;Acc:30034]
ENSTRUG00000006734	-2.54969	cathepsin C [Source:HGNC Symbol;Acc:2528]
ENSTRUG00000001883	-2.54765	receptor-interacting serine-threonine kinase 4 [Source:HGNC Symbol;Acc:496]
ENSTRUG00000005209	-2.5465	phosphatidic acid phosphatase type 2B [Source:HGNC Symbol;Acc:9229]
ENSTRUG00000001627	-2.54537	immunoglobulin kappa constant [Source:HGNC Symbol;Acc:5716]
ENSTRUG00000015538	-2.54532	cell division cycle 37 homolog (S. cerevisiae) [Source:HGNC Symbol;Acc:1735]
ENSTRUG00000007343	-2.54494	GRB2-related adaptor protein 2 [Source:HGNC Symbol;Acc:4563]
ENSTRUG00000016139	-2.54022	kringle containing transmembrane protein 2 [Source:HGNC Symbol;Acc:18797]
ENSTRUG00000010287	-2.53961	zinc finger and BTB domain containing 7C [Source:HGNC Symbol;Acc:31700]
ENSTRUG00000004218	-2.53932	phosphoinositide-3-kinase, regulatory subunit 5 [Source:HGNC Symbol;Acc:30035]
ENSTRUG00000000561	-2.53823	ribonuclease/angiogenin inhibitor 1 [Source:HGNC Symbol;Acc:10074]
ENSTRUG00000001187	-2.53744	non-SMC condensin II complex, subunit D3 [Source:HGNC Symbol;Acc:28952]
ENSTRUG00000013719	-2.53535	transmembrane protein 246 [Source:HGNC Symbol;Acc:28180]
ENSTRUG00000012348	-2.53396	transmembrane protein 160 [Source:HGNC Symbol;Acc:26042]
ENSTRUG00000017247	-2.53256	CKLF-like MARVEL transmembrane domain containing 4 [Source:HGNC Symbol;Acc:19175]
ENSTRUG00000000592	-2.53237	p47phox protein [Source:RefSeq peptide;Acc:NP_001027718]
ENSTRUG00000000882	-2.53047	myeloid-associated differentiation marker [Source:HGNC Symbol;Acc:7544]
ENSTRUG00000017645	-2.52933	coiled-coil domain containing 50 [Source:HGNC Symbol;Acc:18111]
ENSTRUG00000014999	-2.52755	Rho GTPase activating protein 25 [Source:HGNC Symbol;Acc:28951]
ENSTRUG00000011535	-2.52434	nuclear factor of kappa light polypeptide gene enhancer in B-cells inhibitor, zeta [Source:HGNC Symbol;Acc:29805]
ENSTRUG00000014029	-2.52328	RAP1 GTPase activating protein [Source:HGNC Symbol;Acc:9858]
ENSTRUG00000008138	-2.52321	proline-serine-threonine phosphatase interacting protein 1 [Source:HGNC Symbol;Acc:9580]
ENSTRUG00000008450	-2.52309	abhydrolase domain containing 12B [Source:HGNC Symbol;Acc:19837]
ENSTRUG00000007015	-2.52155	secreted frizzled-related protein 2 [Source:HGNC Symbol;Acc:10777]
ENSTRUG00000002101	-2.51987	family with sequence similarity 129, member A [Source:HGNC Symbol;Acc:16784]
ENSTRUG00000018180	-2.51916	p22phox protein [Source:RefSeq peptide;Acc:NP_001027717]
ENSTRUG00000014906	-2.51824	T-cell surface glycoprotein CD8alpha [Source:RefSeq peptide;Acc:NP_001072086]
ENSTRUG00000015340	-2.51808	DnaJ (Hsp40) homolog, subfamily B, member 11 [Source:HGNC Symbol;Acc:14889]
ENSTRUG00000007349	-2.51624	deoxyribonuclease I-like 1 [Source:HGNC Symbol;Acc:2957]
ENSTRUG00000008772	-2.51624	septin 12 [Source:HGNC Symbol;Acc:26348]
ENSTRUG00000003690	-2.51555	BTB (POZ) domain containing 11 [Source:HGNC Symbol;Acc:23844]
ENSTRUG00000002949	-2.51466	tetratricopeptide repeat domain 39C [Source:HGNC Symbol;Acc:26595]
ENSTRUG00000003094	-2.51249	GINS complex subunit 4 (Sld5 homolog) [Source:HGNC Symbol;Acc:28226]
ENSTRUG00000018280	-2.51165	PHD finger protein 19 [Source:HGNC Symbol;Acc:24566]
ENSTRUG00000014989	-2.51144	N-myc (and STAT) interactor [Source:HGNC Symbol;Acc:7854]
ENSTRUG00000016938	-2.51118	lymphocyte cytosolic protein 1 (L-plastin) [Source:HGNC Symbol;Acc:6528]
ENSTRUG00000004493	-2.51077	HAUS augmin-like complex, subunit 3 [Source:HGNC Symbol;Acc:28719]
ENSTRUG00000010887	-2.50891	abhydrolase domain containing 6 [Source:HGNC Symbol;Acc:21398]
ENSTRUG00000014491	-2.50891	Fanconi anemia, complementation group C [Source:HGNC Symbol;Acc:3584]
ENSTRUG00000002240	-2.50719	family with sequence similarity 83, member C [Source:HGNC Symbol;Acc:16121]
ENSTRUG00000007322	-2.50594	minichromosome maintenance complex component 2 [Source:HGNC Symbol;Acc:6944]
ENSTRUG00000014448	-2.50389	ribonuclease/angiogenin inhibitor 1 [Source:HGNC Symbol;Acc:10074]
ENSTRUG00000015157	-2.50225	fibroblast growth factor receptor substrate 3 [Source:HGNC Symbol;Acc:16970]
ENSTRUG00000016674	-2.50225	ankyrin repeat and SOCS box containing 16 [Source:HGNC Symbol;Acc:19768]
ENSTRUG00000014551	-2.50161	inositol 1,4,5-trisphosphate receptor, type 1 [Source:HGNC Symbol;Acc:6180]
ENSTRUG00000003616	-2.50151	replication protein A1, 70kDa [Source:HGNC Symbol;Acc:10289]
ENSTRUG00000009122	-2.50007	D-tyrosyl-tRNA deacylase 1 homolog (S. cerevisiae) [Source:HGNC Symbol;Acc:16219]
ENSTRUG00000003146	-2.49914	interleukin 6 receptor [Source:HGNC Symbol;Acc:6019]
ENSTRUG00000014010	-2.49582	ubiquitin-like domain containing CTD phosphatase 1 [Source:HGNC Symbol;Acc:28110]
ENSTRUG00000004745	-2.49418	enhancer of zeste homolog 2 (Drosophila) [Source:HGNC Symbol;Acc:3527]
ENSTRUG00000006349	-2.49332	retinoid X receptor, alpha [Source:HGNC Symbol;Acc:10477]
ENSTRUG00000017930	-2.49332	RAB27A, member RAS oncogene family [Source:HGNC Symbol;Acc:9766]
ENSTRUG00000016037	-2.49115	family with sequence similarity 54, member A [Source:HGNC Symbol;Acc:21115]
ENSTRUG00000009915	-2.4876	dedicator of cytokinesis 2 [Source:HGNC Symbol;Acc:2988]
ENSTRUG00000014519	-2.48644	DnaJ (Hsp40) homolog, subfamily B, member 13 [Source:HGNC Symbol;Acc:30718]
ENSTRUG00000011157	-2.48622	colony stimulating factor 3 receptor (granulocyte) [Source:HGNC Symbol;Acc:2439]
ENSTRUG00000000941	-2.48423	serine/threonine kinase 4 [Source:HGNC Symbol;Acc:11408]
ENSTRUG00000009602	-2.48403	palmitoyl-protein thioesterase 1 [Source:HGNC Symbol;Acc:9325]
ENSTRUG00000014424	-2.48363	immunoglobulin superfamily, member 8 [Source:HGNC Symbol;Acc:17813]
ENSTRUG00000011375	-2.48288	discoidin domain receptor tyrosine kinase 1 [Source:HGNC Symbol;Acc:2730]
ENSTRUG00000012206	-2.48146	arylsulfatase A [Source:HGNC Symbol;Acc:713]
ENSTRUG00000001550	-2.48072	peroxisome proliferator-activated receptor gamma, coactivator 1 beta [Source:HGNC Symbol;Acc:30022]
ENSTRUG00000010331	-2.48072	coiled-coil-helix-coiled-coil-helix domain containing 4 [Source:HGNC Symbol;Acc:26467]
ENSTRUG00000012452	-2.48072	diacylglycerol kinase, alpha 80kDa [Source:HGNC Symbol;Acc:2849]
ENSTRUG00000007066	-2.47877	cyclin A2 [Source:HGNC Symbol;Acc:1578]
ENSTRUG00000010139	-2.4741	minichromosome maintenance complex component 10 [Source:HGNC Symbol;Acc:18043]
ENSTRUG00000015728	-2.47266	collagen, type VIII, alpha 2 [Source:HGNC Symbol;Acc:2216]
ENSTRUG00000008630	-2.46909	karyopherin alpha 2 (RAG cohort 1, importin alpha 1) [Source:HGNC Symbol;Acc:6395]
ENSTRUG00000003401	-2.46899	cell division cycle 20 homolog (S. cerevisiae) [Source:HGNC Symbol;Acc:1723]
ENSTRUG00000006673	-2.46618	EF-hand calcium binding domain 4B [Source:HGNC Symbol;Acc:28657]
ENSTRUG00000012364	-2.46567	TBC1 domain family, member 30 [Source:HGNC Symbol;Acc:29164]
ENSTRUG00000014167	-2.46492	BTB (POZ) domain containing 11 [Source:HGNC Symbol;Acc:23844]
ENSTRUG00000018371	-2.46471	interleukin 12 receptor, beta 2 [Source:HGNC Symbol;Acc:5972]
ENSTRUG00000001909	-2.46161	EGF-like repeats and discoidin I-like domains 3 [Source:HGNC Symbol;Acc:3173]
ENSTRUG00000006884	-2.46161	lysine (K)-specific demethylase 6B [Source:HGNC Symbol;Acc:29012]
ENSTRUG00000014350	-2.46161	GRAM domain containing 2 [Source:HGNC Symbol;Acc:27287]
ENSTRUG00000009193	-2.46097	family with sequence similarity 83, member H [Source:HGNC Symbol;Acc:24797]
ENSTRUG00000015857	-2.46074	Nuclear factor erythroid-derived 2-like 3 [Source:UniProtKB/TrEMBL;Acc:Q1KL07]
ENSTRUG00000017459	-2.46073	Cytochrome c-b [Source:UniProtKB/Swiss- Prot;Acc:Q1KKS2]
ENSTRUG00000006891	-2.45998	tensin 3 [Source:HGNC Symbol;Acc:21616]
ENSTRUG00000013955	-2.45651	lymphocyte cytosolic protein 1 (L-plastin) [Source:HGNC Symbol;Acc:6528]
ENSTRUG00000016772	-2.45615	interleukin 13 receptor, alpha 1 [Source:HGNC Symbol;Acc:5974]
ENSTRUG00000010585	-2.45518	G protein-coupled receptor 174 [Source:HGNC Symbol;Acc:30245]
ENSTRUG00000011635	-2.45284	major facilitator superfamily domain containing 2A [Source:HGNC Symbol;Acc:25897]
ENSTRUG00000012389	-2.45284	nuclear autoantigenic sperm protein (histone- binding) [Source:HGNC Symbol;Acc:7644]
ENSTRUG00000017989	-2.45162	NIMA (never in mitosis gene a)-related kinase 2 [Source:HGNC Symbol;Acc:7745]
ENSTRUG00000011189	-2.45088	RAB3A, member RAS oncogene family [Source:HGNC Symbol;Acc:9777]
ENSTRUG00000006657	-2.4478	extra spindle pole bodies homolog 1 (S. cerevisiae) [Source:HGNC Symbol;Acc:16856]
ENSTRUG00000008613	-2.4478	calcium channel, voltage-dependent, R type, alpha 1E subunit [Source:HGNC Symbol;Acc:1392]
ENSTRUG00000016585	-2.4478	LGI3 protein [Source:RefSeq peptide;Acc:NP_001072088]
ENSTRUG00000000792	-2.44674	chemokine (C-C motif) ligand 25 [Source:HGNC Symbol;Acc:10624]
ENSTRUG00000018562	-2.44502	phosphodiesterase 4B, cAMP-specific [Source:HGNC Symbol;Acc:8781]
ENSTRUG00000015442	-2.44272	hematopoietic cell-specific Lyn substrate 1 [Source:HGNC Symbol;Acc:4844]
ENSTRUG00000003136	-2.44224	FEV (ETS oncogene family) [Source:HGNC Symbol;Acc:18562]
ENSTRUG00000012193	-2.43862	solute carrier family 38, member 9 [Source:HGNC Symbol;Acc:26907]
ENSTRUG00000012433	-2.43736	MIS18 binding protein 1 [Source:HGNC Symbol;Acc:20190]
ENSTRUG00000004928	-2.43263	complement component 1, r subcomponent [Source:HGNC Symbol;Acc:1246]
ENSTRUG00000002318	-2.42919	msh homeobox 1 [Source:HGNC Symbol;Acc:7391]
ENSTRUG00000003606	-2.42919	structural maintenance of chromosomes 2 [Source:HGNC Symbol;Acc:14011]
ENSTRUG00000004802	-2.42919	myosin binding protein C, fast type [Source:HGNC Symbol;Acc:7550]
ENSTRUG00000016838	-2.42919	neuronal pentraxin II [Source:HGNC Symbol;Acc:7953]
ENSTRUG00000015758	-2.42547	Wiskott-Aldrich syndrome [Source:HGNC Symbol;Acc:12731]
ENSTRUG00000005735	-2.4218	CD74 molecule, major histocompatibility complex, class II invariant chain [Source:HGNC Symbol;Acc:1697]
ENSTRUG00000017398	-2.42145	signal peptide, CUB domain, EGF-like 2 [Source:HGNC Symbol;Acc:30425]
ENSTRUG00000012412	-2.41667	tight junction protein 2 [Source:HGNC Symbol;Acc:11828]
ENSTRUG00000005723	-2.41638	family with sequence similarity 84, member B [Source:HGNC Symbol;Acc:24166]
ENSTRUG00000003059	-2.41364	cyclin-dependent kinase 1 [Source:HGNC Symbol;Acc:1722]
ENSTRUG00000005179	-2.4133	proline-serine-threonine phosphatase interacting protein 1 [Source:HGNC Symbol;Acc:9580]
ENSTRUG00000008561	-2.41033	SOGA family member 2 [Source:HGNC Symbol;Acc:29121]
ENSTRUG00000009300	-2.40977	potassium inwardly-rectifying channel, subfamily J, member 15 [Source:HGNC Symbol;Acc:6261]
ENSTRUG00000010985	-2.40914	dCMP deaminase [Source:HGNC Symbol;Acc:2710]
ENSTRUG00000003074	-2.40887	spindle and kinetochore associated complex subunit 2-like [Source:HGNC Symbol;Acc:23122]
ENSTRUG00000012075	-2.40716	chromatin assembly factor 1, subunit B (p60) [Source:HGNC Symbol;Acc:1911]
ENSTRUG00000001878	-2.40595	von Willebrand factor [Source:HGNC Symbol;Acc:12726]
ENSTRUG00000005361	-2.40271	eomesodermin [Source:HGNC Symbol;Acc:3372]
ENSTRUG00000007736	-2.40271	solute carrier family 16, member 7 (monocarboxylic acid transporter 2) [Source:HGNC Symbol;Acc:10928]
ENSTRUG00000019443	-2.40271	Small nucleolar RNA SNORA31 [Source:RFAM;Acc:RF00322]
ENSTRUG00000007257	-2.40073	Rho/Rac guanine nucleotide exchange factor (GEF) 18 [Source:HGNC Symbol;Acc:17090]
ENSTRUG00000006033	-2.40044	anillin, actin binding protein [Source:HGNC Symbol;Acc:14082]
ENSTRUG00000005383	-2.39995	chemokine (C-C motif) receptor 9 [Source:HGNC Symbol;Acc:1610]
ENSTRUG00000008838	-2.39867	plexin domain containing 2 [Source:HGNC Symbol;Acc:21013]
ENSTRUG00000011549	-2.3977	POU class 2 associating factor 1 [Source:HGNC Symbol;Acc:9211]
ENSTRUG00000014155	-2.3962	sema domain, immunoglobulin domain (Ig), short basic domain, secreted, (semaphorin) 3D [Source:HGNC Symbol;Acc:10726]
ENSTRUG00000018210	-2.39602	tight junction protein 3 [Source:HGNC Symbol;Acc:11829]
ENSTRUG00000002024	-2.39449	caspase recruitment domain family, member 11 [Source:HGNC Symbol;Acc:16393]
ENSTRUG00000008627	-2.38871	mitogen-activated protein kinase 13 [Source:HGNC Symbol;Acc:6875]
ENSTRUG00000001634	-2.38669	NADH dehydrogenase (ubiquinone) 1 alpha subcomplex, 4, 9kDa [Source:HGNC Symbol;Acc:7687]
ENSTRUG00000008752	-2.38551	huntingtin interacting protein 1 related [Source:HGNC Symbol;Acc:18415]
ENSTRUG00000010244	-2.38361	kelch-like 6 (Drosophila) [Source:HGNC Symbol;Acc:18653]
ENSTRUG00000011497	-2.38324	5'-nucleotidase, cytosolic IA [Source:HGNC Symbol;Acc:17819]
ENSTRUG00000012756	-2.38309	pyridoxal-dependent decarboxylase domain containing 1 [Source:HGNC Symbol;Acc:28995]
ENSTRUG00000018042	-2.38069	isthmin 2 homolog (zebrafish) [Source:HGNC Symbol;Acc:23176]
ENSTRUG00000010193	-2.38014	phosphatidylinositol-4,5-bisphosphate 3-kinase, catalytic subunit delta [Source:HGNC Symbol;Acc:8977]
ENSTRUG00000010650	-2.37766	protein kinase C, delta [Source:HGNC Symbol;Acc:9399]
ENSTRUG00000002805	-2.37707	rhomboid 5 homolog 2 (Drosophila) [Source:HGNC Symbol;Acc:20788]
ENSTRUG00000013366	-2.37696	ArfGAP with coiled-coil, ankyrin repeat and PH domains 1 [Source:HGNC Symbol;Acc:16467]
ENSTRUG00000011616	-2.37672	general transcription factor IIIC, polypeptide 2, beta 110kDa [Source:HGNC Symbol;Acc:4665]
ENSTRUG00000000516	-2.37598	calcium and integrin binding 1 (calmyrin) [Source:HGNC Symbol;Acc:16920]
ENSTRUG00000001930	-2.37414	immunity-related GTPase family, cinema [Source:HGNC Symbol;Acc:28835]
ENSTRUG00000004874	-2.37373	LON peptidase N-terminal domain and ring finger 1 [Source:HGNC Symbol;Acc:26302]
ENSTRUG00000013333	-2.37348	protein tyrosine phosphatase, non-receptor type 18 (brain-derived) [Source:HGNC Symbol;Acc:9649]
ENSTRUG00000006537	-2.37327	phosphatidylinositol glycan anchor biosynthesis, class K [Source:HGNC Symbol;Acc:8965]
ENSTRUG00000006324	-2.37288	sphingomyelin phosphodiesterase, acid-like 3B [Source:HGNC Symbol;Acc:21416]
ENSTRUG00000010169	-2.37288	CD48 molecule [Source:HGNC Symbol;Acc:1683]
ENSTRUG00000014932	-2.37288	oxysterol binding protein-like 3 [Source:HGNC Symbol;Acc:16370]
ENSTRUG00000002702	-2.37185	UDP-N-acetyl-alpha-D-galactosamine:polypeptide N- acetylgalactosaminyltransferase 10 (GalNAc-T10) [Source:HGNC Symbol;Acc:19873]
ENSTRUG00000010938	-2.36795	transforming, acidic coiled-coil containing protein 2 [Source:HGNC Symbol;Acc:11523]
ENSTRUG00000006833	-2.36739	growth arrest and DNA-damage-inducible, alpha [Source:HGNC Symbol;Acc:4095]
ENSTRUG00000018460	-2.36735	solute carrier family 4, sodium bicarbonate cotransporter, member 4 [Source:HGNC Symbol;Acc:11030]
ENSTRUG00000018073	-2.36645	feline sarcoma oncogene [Source:HGNC Symbol;Acc:3657]
ENSTRUG00000003487	-2.36619	PDZ binding kinase [Source:HGNC Symbol;Acc:18282]
ENSTRUG00000001903	-2.36207	utrophin [Source:HGNC Symbol;Acc:12635]
ENSTRUG00000003710	-2.36207	YdjC homolog (bacterial) [Source:HGNC Symbol;Acc:27158]
ENSTRUG00000009655	-2.36207	contactin associated protein-like 5 [Source:HGNC Symbol;Acc:18748]
ENSTRUG00000010949	-2.36207	NIPA-like domain containing 2 [Source:HGNC Symbol;Acc:25854]
ENSTRUG00000011589	-2.36207	carnitine palmitoyltransferase 1B (muscle) [Source:HGNC Symbol;Acc:2329]
ENSTRUG00000014382	-2.36207	cytokine-dependent hematopoietic cell linker [Source:HGNC Symbol;Acc:17438]
ENSTRUG00000014717	-2.36207	ELOVL fatty acid elongase 4 [Source:HGNC Symbol;Acc:14415]
ENSTRUG00000003626	-2.36073	zinc finger and BTB domain containing 8B [Source:HGNC Symbol;Acc:37057]
ENSTRUG00000013991	-2.35997	putative growth hormone like protein-1 [Source:RefSeq peptide;Acc:NP_001072104]
ENSTRUG00000016601	-2.35944	integrin, alpha 2 (CD49B, alpha 2 subunit of VLA-2 receptor) [Source:HGNC Symbol;Acc:6137]
ENSTRUG00000013885	-2.35748	regulator of chromosome condensation 1 [Source:HGNC Symbol;Acc:1913]
ENSTRUG00000016974	-2.35495	sema domain, transmembrane domain (TM), and cytoplasmic domain, (semaphorin) 6D [Source:HGNC Symbol;Acc:16770]
ENSTRUG00000016487	-2.35478	proline rich 5 (renal) [Source:HGNC Symbol;Acc:31682]
ENSTRUG00000013147	-2.35118	non-neuronal tryptophan hydroxylase 1 [Source:RefSeq peptide;Acc:NP_001027848]
ENSTRUG00000000068	-2.35002	phosphomevalonate kinase [Source:HGNC Symbol;Acc:9141]
ENSTRUG00000004126	-2.34827	perforin 1 (pore forming protein) [Source:HGNC Symbol;Acc:9360]
ENSTRUG00000009662	-2.34827	chromosome 2 open reading frame 62 [Source:HGNC Symbol;Acc:25062]
ENSTRUG00000010252	-2.34769	minichromosome maintenance complex component 6 [Source:HGNC Symbol;Acc:6949]
ENSTRUG00000005670	-2.34613	unc-13 homolog B (C. elegans) [Source:HGNC Symbol;Acc:12566]
ENSTRUG00000006575	-2.34549	FYVE, RhoGEF and PH domain containing 4 [Source:HGNC Symbol;Acc:19125]
ENSTRUG00000009325	-2.34526	sterile alpha motif domain containing 11 [Source:HGNC Symbol;Acc:28706]
ENSTRUG00000005259	-2.3443	chromosome 17 open reading frame 28 [Source:HGNC Symbol;Acc:15736]
ENSTRUG00000015522	-2.34347	peroxisome proliferators-activated receptor gamma [Source:RefSeq peptide;Acc:NP_001091096]
ENSTRUG00000007632	-2.34172	peroxisomal biogenesis factor 11 alpha [Source:HGNC Symbol;Acc:8852]
ENSTRUG00000013407	-2.34169	transmembrane protease, serine 4 [Source:HGNC Symbol;Acc:11878]
ENSTRUG00000001036	-2.34161	G protein-coupled receptor kinase 6 [Source:HGNC Symbol;Acc:4545]
ENSTRUG00000001774	-2.33852	leucine-rich repeats and calponin homology (CH) domain containing 4 [Source:HGNC Symbol;Acc:6691]
ENSTRUG00000004905	-2.33787	transmembrane protein 8A [Source:HGNC Symbol;Acc:17205]
ENSTRUG00000008404	-2.33608	phosphatidic acid phosphatase type 2 domain containing 3 [Source:HGNC Symbol;Acc:28174]
ENSTRUG00000003386	-2.33578	myelin protein zero-like 3 [Source:HGNC Symbol;Acc:27279]
ENSTRUG00000001944	-2.33433	NUF2, NDC80 kinetochore complex component, homolog (S. cerevisiae) [Source:HGNC Symbol;Acc:14621]
ENSTRUG00000018282	-2.33403	family with sequence similarity 102, member B [Source:HGNC Symbol;Acc:27637]
ENSTRUG00000008408	-2.33302	transmembrane protein 205 [Source:HGNC Symbol;Acc:29631]
ENSTRUG00000012917	-2.33232	p21 protein (Cdc42/Rac)-activated kinase 6 [Source:HGNC Symbol;Acc:16061]
ENSTRUG00000017232	-2.33001	G protein-coupled receptor 152 [Source:HGNC Symbol;Acc:23622]
ENSTRUG00000004660	-2.32916	dihydropyrimidinase-like 5 [Source:HGNC Symbol;Acc:20637]
ENSTRUG00000011353	-2.32916	ubiquitin-conjugating enzyme E2T (putative) [Source:HGNC Symbol;Acc:25009]
ENSTRUG00000008765	-2.32836	family with sequence similarity 126, member A [Source:HGNC Symbol;Acc:24587]
ENSTRUG00000009541	-2.32826	premature ovarian failure, 1B [Source:HGNC Symbol;Acc:13711]
ENSTRUG00000017420	-2.32707	SWAP switching B-cell complex 70kDa subunit [Source:HGNC Symbol;Acc:17070]
ENSTRUG00000012367	-2.32601	TNFAIP3 interacting protein 1 [Source:HGNC Symbol;Acc:16903]
ENSTRUG00000004202	-2.32025	ankyrin repeat domain 32 [Source:HGNC Symbol;Acc:25408]
ENSTRUG00000006983	-2.32025	minichromosome maintenance complex component 4 [Source:HGNC Symbol;Acc:6947]
ENSTRUG00000010030	-2.31744	hydroxyprostaglandin dehydrogenase 15-(NAD) [Source:HGNC Symbol;Acc:5154]
ENSTRUG00000000859	-2.31669	zinc finger protein-like 1 [Source:HGNC Symbol;Acc:12868]
ENSTRUG00000014178	-2.31505	abhydrolase domain containing 14A [Source:HGNC Symbol;Acc:24538]
ENSTRUG00000013309	-2.31338	cytochrome P450, family 51, subfamily A, polypeptide 1 [Source:HGNC Symbol;Acc:2649]
ENSTRUG00000005748	-2.31301	fms-related tyrosine kinase 3 [Source:HGNC Symbol;Acc:3765]
ENSTRUG00000003916	-2.3126	solute carrier family 26, member 5 (prestin) [Source:HGNC Symbol;Acc:9359]
ENSTRUG00000012776	-2.31158	phospholipase D1, phosphatidylcholine-specific [Source:HGNC Symbol;Acc:9067]
ENSTRUG00000012886	-2.31111	emopamil binding protein (sterol isomerase) [Source:HGNC Symbol;Acc:3133]
ENSTRUG00000016313	-2.3096	malectin [Source:HGNC Symbol;Acc:28973]
ENSTRUG00000017638	-2.30762	prostaglandin F receptor (FP) [Source:HGNC Symbol;Acc:9600]
ENSTRUG00000001236	-2.30474	SUMO1/sentrin specific peptidase 7 [Source:HGNC Symbol;Acc:30402]
ENSTRUG00000010729	-2.30282	ribosomal protein S6 kinase, 90kDa, polypeptide 1 [Source:HGNC Symbol;Acc:10430]
ENSTRUG00000006977	-2.30241	PYD and CARD domain containing [Source:HGNC Symbol;Acc:16608]
ENSTRUG00000005120	-2.30222	mitogen-activated protein kinase 12 [Source:HGNC Symbol;Acc:6874]
ENSTRUG00000000672	-2.30195	ferrochelatase [Source:HGNC Symbol;Acc:3647]
ENSTRUG00000012058	-2.29868	legumain [Source:HGNC Symbol;Acc:9472]
ENSTRUG00000007702	-2.29336	transcription factor 7 (T-cell specific, HMG-box) [Source:HGNC Symbol;Acc:11639]
ENSTRUG00000009152	-2.29168	chromosome 15 open reading frame 27 [Source:HGNC Symbol;Acc:26763]
ENSTRUG00000014829	-2.28989	ankyrin repeat domain 13A [Source:HGNC Symbol;Acc:21268]
ENSTRUG00000008501	-2.2859	microtubule-associated protein 2 [Source:HGNC Symbol;Acc:6839]
ENSTRUG00000003804	-2.28572	MARVEL domain containing 3 [Source:HGNC Symbol;Acc:30525]
ENSTRUG00000001517	-2.2848	frRunx3/p45 [Source:RefSeq peptide;Acc:NP_001092121]
ENSTRUG00000001844	-2.2845	cat eye syndrome chromosome region, candidate 1 [Source:HGNC Symbol;Acc:1839]
ENSTRUG00000007318	-2.28301	spermatogenesis associated 13 [Source:HGNC Symbol;Acc:23222]
ENSTRUG00000012442	-2.2817	sterol-C5-desaturase (ERG3 delta-5-desaturase homolog, S. cerevisiae)-like [Source:HGNC Symbol;Acc:10547]
ENSTRUG00000017799	-2.28	akirin 2 [Source:HGNC Symbol;Acc:21407]
ENSTRUG00000002774	-2.27718	sialic acid binding Ig-like lectin 16 (gene/pseudogene) [Source:HGNC Symbol;Acc:24851]
ENSTRUG00000015611	-2.276	ELOVL fatty acid elongase 6 [Source:HGNC Symbol;Acc:15829]
ENSTRUG00000014673	-2.27461	ribonuclease/angiogenin inhibitor 1 [Source:HGNC Symbol;Acc:10074]
ENSTRUG00000002508	-2.27354	crystallin, beta A2 [Source:HGNC Symbol;Acc:2395]
ENSTRUG00000004060	-2.27354	serine palmitoyltransferase, small subunit A [Source:HGNC Symbol;Acc:20361]
ENSTRUG00000015025	-2.27199	F-box protein 4 [Source:HGNC Symbol;Acc:13583]
ENSTRUG00000002503	-2.27092	prepronociceptin [Source:HGNC Symbol;Acc:9163]
ENSTRUG00000003278	-2.2681	glutamine--fructose-6-phosphate transaminase 1 [Source:HGNC Symbol;Acc:4241]
ENSTRUG00000001275	-2.26784	RAB, member of RAS oncogene family-like 3 [Source:HGNC Symbol;Acc:18072]
ENSTRUG00000007484	-2.26744	POU class 2 homeobox 2 [Source:HGNC Symbol;Acc:9213]
ENSTRUG00000005229	-2.26679	replication protein A3, 14kDa [Source:HGNC Symbol;Acc:10291]
ENSTRUG00000005283	-2.26521	MCF.2 cell line derived transforming sequence-like [Source:HGNC Symbol;Acc:14576]
ENSTRUG00000011034	-2.26413	signal-induced proliferation-associated 1 like 3 [Source:HGNC Symbol;Acc:23801]
ENSTRUG00000014181	-2.26259	zinc finger, NFX1-type containing 1 [Source:HGNC Symbol;Acc:29271]
ENSTRUG00000005650	-2.26099	potassium channel, subfamily K, member 5 [Source:HGNC Symbol;Acc:6280]
ENSTRUG00000012369	-2.26015	solute carrier family 25 (mitochondrial carrier; citrate transporter), member 1 [Source:HGNC Symbol;Acc:10979]
ENSTRUG00000000225	-2.25963	glutamine-fructose-6-phosphate transaminase 2 [Source:HGNC Symbol;Acc:4242]
ENSTRUG00000005058	-2.25926	RAB19, member RAS oncogene family [Source:HGNC Symbol;Acc:19982]
ENSTRUG00000016639	-2.25926	troponin I type 2 (skeletal, fast) [Source:HGNC Symbol;Acc:11946]
ENSTRUG00000010898	-2.25641	endoplasmic reticulum aminopeptidase 2 [Source:HGNC Symbol;Acc:29499]
ENSTRUG00000010369	-2.25334	DEAH (Asp-Glu-Ala-His) box polypeptide 40 [Source:HGNC Symbol;Acc:18018]
ENSTRUG00000006434	-2.25192	tumor necrosis factor, alpha-induced protein 2 [Source:HGNC Symbol;Acc:11895]
ENSTRUG00000011659	-2.24915	diacylglycerol O-acyltransferase 1 [Source:HGNC Symbol;Acc:2843]
ENSTRUG00000007558	-2.24829	BCL2-related ovarian killer [Source:HGNC Symbol;Acc:1087]
ENSTRUG00000008555	-2.24816	myosin IXB [Source:HGNC Symbol;Acc:7609]
ENSTRUG00000006566	-2.24806	solute carrier family 7 (amino acid transporter light chain, L system), member 5 [Source:HGNC Symbol;Acc:11063]
ENSTRUG00000010669	-2.24659	SIX homeobox 1 [Source:HGNC Symbol;Acc:10887]
ENSTRUG00000017945	-2.24588	T-cell activation RhoGTPase activating protein [Source:HGNC Symbol;Acc:15669]
ENSTRUG00000012476	-2.24465	alkB, alkylation repair homolog 4 (E. coli) [Source:HGNC Symbol;Acc:21900]
ENSTRUG00000007134	-2.24277	activin A receptor, type IC [Source:HGNC Symbol;Acc:18123]
ENSTRUG00000007846	-2.24277	RAB, member of RAS oncogene family-like 3 [Source:HGNC Symbol;Acc:18072]
ENSTRUG00000012746	-2.24168	beta-2-microglobulin [Source:HGNC Symbol;Acc:914]
ENSTRUG00000015433	-2.23922	suppressor of cytokine signaling 4 [Source:RefSeq peptide;Acc:NP_001116337]
ENSTRUG00000011644	-2.23753	KIAA0319 [Source:HGNC Symbol;Acc:21580]
ENSTRUG00000016697	-2.23753	NEL-like 2 (chicken) [Source:HGNC Symbol;Acc:7751]
ENSTRUG00000015986	-2.23698	NSL1, MIND kinetochore complex component, homolog (S. cerevisiae) [Source:HGNC Symbol;Acc:24548]
ENSTRUG00000010153	-2.23619	lamin B receptor [Source:HGNC Symbol;Acc:6518]
ENSTRUG00000000082	-2.23589	NGFI-A binding protein 1 (EGR1 binding protein 1) [Source:HGNC Symbol;Acc:7626]
ENSTRUG00000017731	-2.2351	family with sequence similarity 83, member H [Source:HGNC Symbol;Acc:24797]
ENSTRUG00000002855	-2.23401	transmembrane protein 2 [Source:HGNC Symbol;Acc:11869]
ENSTRUG00000000186	-2.23279	kelch-like 32 (Drosophila) [Source:HGNC Symbol;Acc:21221]
ENSTRUG00000000236	-2.23279	phosphatidylinositol glycan anchor biosynthesis, class N [Source:HGNC Symbol;Acc:8967]
ENSTRUG00000001596	-2.23279	minichromosome maintenance complex component 3 [Source:HGNC Symbol;Acc:6945]
ENSTRUG00000003464	-2.23279	unc-5 homolog A (C. elegans) [Source:HGNC Symbol;Acc:12567]
ENSTRUG00000003484	-2.23279	Src homology 2 domain containing F [Source:HGNC Symbol;Acc:25116]
ENSTRUG00000003538	-2.23171	FYN oncogene related to SRC, FGR, YES [Source:HGNC Symbol;Acc:4037]
ENSTRUG00000015733	-2.23132	lectin, galactoside-binding, soluble, 4 [Source:HGNC Symbol;Acc:6565]
ENSTRUG00000001861	-2.22918	CD53 molecule [Source:HGNC Symbol;Acc:1686]
ENSTRUG00000004207	-2.22908	GIPC PDZ domain containing family, member 2 [Source:HGNC Symbol;Acc:18177]
ENSTRUG00000009240	-2.22876	TPX2, microtubule-associated, homolog (Xenopus laevis) [Source:HGNC Symbol;Acc:1249]
ENSTRUG00000007265	-2.22834	phospholipase C, gamma 2 (phosphatidylinositol- specific) [Source:HGNC Symbol;Acc:9066]
ENSTRUG00000014496	-2.22641	uncoupling protein 2 (mitochondrial, proton carrier) [Source:HGNC Symbol;Acc:12518]
ENSTRUG00000011708	-2.22457	prostaglandin I2 (prostacyclin) receptor (IP) [Source:HGNC Symbol;Acc:9602]
ENSTRUG00000004870	-2.2231	desmoplakin [Source:HGNC Symbol;Acc:3052]
ENSTRUG00000009133	-2.22214	erythrocyte membrane protein band 4.1 like 4B [Source:HGNC Symbol;Acc:19818]
ENSTRUG00000010501	-2.22193	tuftelin 1 [Source:HGNC Symbol;Acc:12422]
ENSTRUG00000000490	-2.21889	KRIT1, ankyrin repeat containing [Source:HGNC Symbol;Acc:1573]
ENSTRUG00000002840	-2.21768	XK-related protein 2 [Source:RefSeq peptide;Acc:NP_001027882]
ENSTRUG00000003675	-2.21768	SPEG complex locus [Source:HGNC Symbol;Acc:16901]
ENSTRUG00000007512	-2.21768	minichromosome maintenance complex component 4 [Source:HGNC Symbol;Acc:6947]
ENSTRUG00000015278	-2.21768	synapse differentiation inducing 1-like [Source:HGNC Symbol;Acc:32388]
ENSTRUG00000015839	-2.21768	forkhead box M1 [Source:HGNC Symbol;Acc:3818]
ENSTRUG00000014781	-2.21644	proline-serine-threonine phosphatase interacting protein 2 [Source:HGNC Symbol;Acc:9581]
ENSTRUG00000006508	-2.21464	SH3 and multiple ankyrin repeat domains 2 [Source:HGNC Symbol;Acc:14295]
ENSTRUG00000014679	-2.21406	toll-like receptor adaptor molecule [Source:RefSeq peptide;Acc:NP_001106665]
ENSTRUG00000012749	-2.21261	Werner syndrome, RecQ helicase-like [Source:HGNC Symbol;Acc:12791]
ENSTRUG00000015271	-2.21076	dCTP pyrophosphatase 1 [Source:HGNC Symbol;Acc:28777]
ENSTRUG00000008527	-2.20981	glucosamine-phosphate N-acetyltransferase 1 [Source:HGNC Symbol;Acc:19980]
ENSTRUG00000018302	-2.20973	chromatin assembly factor 1, subunit A (p150) [Source:HGNC Symbol;Acc:1910]
ENSTRUG00000002916	-2.20679	mitogen-activated protein kinase kinase 3 [Source:HGNC Symbol;Acc:6843]
ENSTRUG00000005411	-2.20679	Myosin heavy chain M000454 [Source:UniProtKB/TrEMBL;Acc:Q2HWQ3]
ENSTRUG00000014524	-2.20545	basic helix-loop-helix family, member e40 [Source:HGNC Symbol;Acc:1046]
ENSTRUG00000007744	-2.20367	family with sequence similarity 84, member B [Source:HGNC Symbol;Acc:24166]
ENSTRUG00000002734	-2.20324	leucine rich repeat containing 16A [Source:HGNC Symbol;Acc:21581]
ENSTRUG00000010111	-2.20301	galactokinase 2 [Source:HGNC Symbol;Acc:4119]
ENSTRUG00000001468	-2.20287	ubiquitin-conjugating enzyme E2C [Source:HGNC Symbol;Acc:15937]
ENSTRUG00000004853	-2.20273	tetraspanin 15 [Source:HGNC Symbol;Acc:23298]
ENSTRUG00000016922	-2.20242	dehydrogenase E1 and transketolase domain containing 1 [Source:HGNC Symbol;Acc:23537]
ENSTRUG00000014304	-2.20228	proliferating cell nuclear antigen [Source:HGNC Symbol;Acc:8729]
ENSTRUG00000012806	-2.19962	Solute carrier family 11 protein [Source:UniProtKB/TrEMBL;Acc:Q8AUN9]
ENSTRUG00000002108	-2.19857	coiled-coil domain containing 125 [Source:HGNC Symbol;Acc:28924]
ENSTRUG00000011727	-2.19857	G2/M-phase specific E3 ubiquitin protein ligase [Source:HGNC Symbol;Acc:20338]
ENSTRUG00000013827	-2.19362	dedicator of cytokinesis 10 [Source:HGNC Symbol;Acc:23479]
ENSTRUG00000014220	-2.19298	keratin 18 [Source:HGNC Symbol;Acc:6430]
ENSTRUG00000003475	-2.19287	cytochrome P450, family 4, subfamily B, polypeptide 1 [Source:HGNC Symbol;Acc:2644]
ENSTRUG00000007328	-2.19277	zinc finger CCCH-type, antiviral 1 [Source:HGNC Symbol;Acc:23721]
ENSTRUG00000011774	-2.19275	stratifin [Source:HGNC Symbol;Acc:10773]
ENSTRUG00000006097	-2.18915	DnaJ (Hsp40) homolog, subfamily C, member 5 gamma [Source:HGNC Symbol;Acc:24844]
ENSTRUG00000017263	-2.1887	increased sodium tolerance 1 homolog (yeast) [Source:HGNC Symbol;Acc:28977]
ENSTRUG00000017273	-2.1873	spleen focus forming virus (SFFV) proviral integration oncogene spi1 [Source:HGNC Symbol;Acc:11241]
ENSTRUG00000002590	-2.18699	tenascin N [Source:HGNC Symbol;Acc:22942]
ENSTRUG00000004655	-2.18699	solute carrier family 22 (organic anion transporter), member 13 [Source:HGNC Symbol;Acc:8494]
ENSTRUG00000007111	-2.18699	ATP-binding cassette, sub-family B (MDR/TAP), member 9 [Source:HGNC Symbol;Acc:50]
ENSTRUG00000005807	-2.18597	integrin, beta 4 [Source:HGNC Symbol;Acc:6158]
ENSTRUG00000003953	-2.18519	transcription factor A, mitochondrial [Source:HGNC Symbol;Acc:11741]
ENSTRUG00000015990	-2.17952	phosphatidic acid phosphatase type 2C [Source:HGNC Symbol;Acc:9230]
ENSTRUG00000006788	-2.17921	interleukin 8 [Source:RefSeq peptide;Acc:NP_001027759]
ENSTRUG00000001450	-2.17621	acyl-CoA synthetase long-chain family member 1 [Source:HGNC Symbol;Acc:3569]
ENSTRUG00000016605	-2.17192	C2CD2-like [Source:HGNC Symbol;Acc:29000]
ENSTRUG00000017986	-2.17139	centrosomal protein 128kDa [Source:HGNC Symbol;Acc:20359]
ENSTRUG00000015022	-2.1712	parathymosin [Source:HGNC Symbol;Acc:9629]
ENSTRUG00000005098	-2.17087	solute carrier family 25 (mitochondrial carrier; phosphate carrier), member 25 [Source:HGNC Symbol;Acc:20663]
ENSTRUG00000013745	-2.17005	charged multivesicular body protein 1B [Source:HGNC Symbol;Acc:24287]
ENSTRUG00000014367	-2.16897	thymocyte expressed, positive selection associated 1 [Source:HGNC Symbol;Acc:29109]
ENSTRUG00000005077	-2.1678	endoplasmic reticulum aminopeptidase 1 [Source:HGNC Symbol;Acc:18173]
ENSTRUG00000008551	-2.16769	collagen, type IX, alpha 1 [Source:HGNC Symbol;Acc:2217]
ENSTRUG00000003885	-2.16353	adipocyte plasma membrane associated protein [Source:HGNC Symbol;Acc:13238]
ENSTRUG00000013746	-2.16281	interleukin 15 [Source:RefSeq peptide;Acc:NP_001028220]
ENSTRUG00000011854	-2.15706	zinc finger, DHHC-type containing 16 [Source:HGNC Symbol;Acc:20714]
ENSTRUG00000012921	-2.15603	CNDP dipeptidase 2 (metallopeptidase M20 family) [Source:HGNC Symbol;Acc:24437]
ENSTRUG00000012036	-2.15545	mitochondrial ribosomal protein L12 [Source:HGNC Symbol;Acc:10378]
ENSTRUG00000012455	-2.15532	sirtuin 5 [Source:HGNC Symbol;Acc:14933]
ENSTRUG00000010828	-2.15477	serine carboxypeptidase 1 [Source:HGNC Symbol;Acc:29507]
ENSTRUG00000009937	-2.15364	solute carrier family 7 (cationic amino acid transporter, y+ system), member 3 [Source:HGNC Symbol;Acc:11061]
ENSTRUG00000005298	-2.15349	dual specificity phosphatase 7 [Source:HGNC Symbol;Acc:3073]
ENSTRUG00000007670	-2.15335	teashirt zinc finger homeobox 2 [Source:HGNC Symbol;Acc:13010]
ENSTRUG00000016167	-2.1528	solute carrier family 6, member 16 [Source:HGNC Symbol;Acc:13622]
ENSTRUG00000006236	-2.15278	transmembrane 9 superfamily member 2 [Source:HGNC Symbol;Acc:11865]
ENSTRUG00000008199	-2.1522	transducin (beta)-like 2 [Source:HGNC Symbol;Acc:11586]
ENSTRUG00000017462	-2.15196	UDP-N-acetyl-alpha-D-galactosamine:polypeptide N- acetylgalactosaminyltransferase-like 4 [Source:HGNC Symbol;Acc:30488]
ENSTRUG00000017390	-2.15069	tripartite motif containing 66 [Source:HGNC Symbol;Acc:29005]
ENSTRUG00000016200	-2.14772	peptidase domain containing associated with muscle regeneration 1 [Source:HGNC Symbol;Acc:24554]
ENSTRUG00000003906	-2.14583	phospholipase C-like 2 [Source:HGNC Symbol;Acc:9064]
ENSTRUG00000001304	-2.14533	solute carrier family 26 (sulfate transporter), member 2 [Source:HGNC Symbol;Acc:10994]
ENSTRUG00000002650	-2.14211	leucine rich repeat containing 8 family, member D [Source:HGNC Symbol;Acc:16992]
ENSTRUG00000009121	-2.14202	tyrosine kinase 2 [Source:HGNC Symbol;Acc:12440]
ENSTRUG00000004904	-2.14183	lamin B1 [Source:HGNC Symbol;Acc:6637]
ENSTRUG00000000377	-2.14093	skin mucus lectin [Source:RefSeq peptide;Acc:NP_001027736]
ENSTRUG00000005486	-2.13968	connector enhancer of kinase suppressor of Ras 2 [Source:HGNC Symbol;Acc:19701]
ENSTRUG00000010640	-2.13968	G protein-coupled receptor 112 [Source:HGNC Symbol;Acc:18992]
ENSTRUG00000007215	-2.13968	ankyrin repeat and death domain containing 1B [Source:HGNC Symbol;Acc:32525]
ENSTRUG00000014425	-2.13968	transmembrane protein 51 [Source:HGNC Symbol;Acc:25488]
ENSTRUG00000014807	-2.13968	membrane metallo-endopeptidase-like 1 [Source:HGNC Symbol;Acc:14668]
ENSTRUG00000014844	-2.13968	angiopoietin 2 [Source:HGNC Symbol;Acc:485]
ENSTRUG00000015592	-2.13968	transcription termination factor, RNA polymerase II [Source:HGNC Symbol;Acc:12398]
ENSTRUG00000018047	-2.13968	cytochrome P450, family 46, subfamily A, polypeptide 1 [Source:HGNC Symbol;Acc:2641]
ENSTRUG00000011969	-2.13338	choline phosphotransferase 1 [Source:HGNC Symbol;Acc:17852]
ENSTRUG00000000652	-2.13151	G protein-coupled receptor 182 [Source:HGNC Symbol;Acc:13708]
ENSTRUG00000015893	-2.12963	HIV-1 Tat interactive protein 2, 30kDa [Source:HGNC Symbol;Acc:16637]
ENSTRUG00000002489	-2.12713	A kinase (PRKA) anchor protein 10 [Source:HGNC Symbol;Acc:368]
ENSTRUG00000006403	-2.12642	tetraspanin 14 [Source:HGNC Symbol;Acc:23303]
ENSTRUG00000014630	-2.12552	ATPase type 13A1 [Source:HGNC Symbol;Acc:24215]
ENSTRUG00000015184	-2.12525	protein kinase C and casein kinase substrate in neurons 3 [Source:HGNC Symbol;Acc:8572]
ENSTRUG00000016789	-2.12356	kinesin family member 23 [Source:HGNC Symbol;Acc:6392]
ENSTRUG00000018171	-2.12348	oxysterol binding protein-like 3 [Source:HGNC Symbol;Acc:16370]
ENSTRUG00000012543	-2.12345	caspase 7, apoptosis-related cysteine peptidase [Source:HGNC Symbol;Acc:1508]
ENSTRUG00000000190	-2.12329	lipin 1 [Source:HGNC Symbol;Acc:13345]
ENSTRUG00000007985	-2.12269	TSC22 domain family, member 3 [Source:HGNC Symbol;Acc:3051]
ENSTRUG00000011409	-2.12167	RAB13, member RAS oncogene family [Source:HGNC Symbol;Acc:9762]
ENSTRUG00000016193	-2.1195	structural maintenance of chromosomes protein 5 [Source:RefSeq peptide;Acc:NP_001027801]
ENSTRUG00000013199	-2.119	ribonuclease/angiogenin inhibitor 1 [Source:HGNC Symbol;Acc:10074]
ENSTRUG00000006432	-2.11271	sterile alpha motif domain containing 13 [Source:HGNC Symbol;Acc:24582]
ENSTRUG00000012099	-2.11271	RAD52 homolog (S. cerevisiae) [Source:HGNC Symbol;Acc:9824]
ENSTRUG00000010954	-2.11241	retinitis pigmentosa 2 (X-linked recessive) [Source:HGNC Symbol;Acc:10274]
ENSTRUG00000000653	-2.10931	transcription factor EB [Source:HGNC Symbol;Acc:11753]
ENSTRUG00000011260	-2.1074	cyclin B1 [Source:HGNC Symbol;Acc:1579]
ENSTRUG00000001932	-2.10613	TBC1 domain family, member 16 [Source:HGNC Symbol;Acc:28356]
ENSTRUG00000008779	-2.10589	ubiquitin specific peptidase 53 [Source:HGNC Symbol;Acc:29255]
ENSTRUG00000003038	-2.10491	cyclin-dependent kinase inhibitor 2C (p18, inhibits CDK4) [Source:HGNC Symbol;Acc:1789]
ENSTRUG00000017127	-2.10361	serine/threonine kinase 16 [Source:HGNC Symbol;Acc:11394]
ENSTRUG00000011601	-2.10334	OTU domain containing 7A [Source:HGNC Symbol;Acc:20718]
ENSTRUG00000018270	-2.10315	transcription termination factor, RNA polymerase I [Source:HGNC Symbol;Acc:12397]
ENSTRUG00000006759	-2.10243	polymerase (DNA directed), delta 1, catalytic subunit [Source:HGNC Symbol;Acc:9175]
ENSTRUG00000014099	-2.10171	tyrosyl-tRNA synthetase [Source:HGNC Symbol;Acc:12840]
ENSTRUG00000007898	-2.10164	CD40 antigen [Source:RefSeq peptide;Acc:NP_001139126]
ENSTRUG00000014303	-2.10037	glutathione reductase [Source:HGNC Symbol;Acc:4623]
ENSTRUG00000017829	-2.10015	chemokine (C-C motif) receptor-like 1 [Source:HGNC Symbol;Acc:1611]
ENSTRUG00000011115	-2.09751	phosphatidylinositol glycan anchor biosynthesis, class A [Source:HGNC Symbol;Acc:8957]
ENSTRUG00000003960	-2.09607	charged multivesicular body protein 2B [Source:HGNC Symbol;Acc:24537]
ENSTRUG00000000594	-2.09579	SHC SH2-domain binding protein 1 [Source:HGNC Symbol;Acc:29547]
ENSTRUG00000008806	-2.09569	G protein-coupled receptor 55 [Source:HGNC Symbol;Acc:4511]
ENSTRUG00000000872	-2.09529	OCIA domain containing 2 [Source:HGNC Symbol;Acc:28685]
ENSTRUG00000005900	-2.09414	solute carrier family 35, member B3 [Source:HGNC Symbol;Acc:21601]
ENSTRUG00000018510	-2.09338	hexosaminidase B (beta polypeptide) [Source:HGNC Symbol;Acc:4879]
ENSTRUG00000013287	-2.09181	poly (ADP-ribose) polymerase family, member 10 [Source:HGNC Symbol;Acc:25895]
ENSTRUG00000001576	-2.09169	solute carrier family 9, subfamily A (NHE8, cation proton antiporter 8), member 8 [Source:HGNC Symbol;Acc:20728]
ENSTRUG00000009428	-2.09077	solute carrier family 23 (nucleobase transporters), member 1 [Source:HGNC Symbol;Acc:10974]
ENSTRUG00000010793	-2.08968	Src-like-adaptor [Source:HGNC Symbol;Acc:10902]
ENSTRUG00000005088	-2.08673	Rho guanine nucleotide exchange factor (GEF) 19 [Source:HGNC Symbol;Acc:26604]
ENSTRUG00000003384	-2.08624	cytoplasmic FMR1 interacting protein 2 [Source:HGNC Symbol;Acc:13760]
ENSTRUG00000005444	-2.08616	microtubule associated monoxygenase, calponin and LIM domain containing 1 [Source:HGNC Symbol;Acc:20619]
ENSTRUG00000010330	-2.08615	family with sequence similarity 46, member B [Source:HGNC Symbol;Acc:28273]
ENSTRUG00000015220	-2.08373	ERO1-like (S. cerevisiae) [Source:HGNC Symbol;Acc:13280]
ENSTRUG00000011997	-2.08254	solute carrier family 2 (facilitated glucose transporter), member 13 [Source:HGNC Symbol;Acc:15956]
ENSTRUG00000002664	-2.08196	purinergic receptor P2X, ligand-gated ion channel, 1 [Source:HGNC Symbol;Acc:8533]
ENSTRUG00000011291	-2.08196	chromosome 2 open reading frame 68 [Source:HGNC Symbol;Acc:34353]
ENSTRUG00000014674	-2.08196	PSMC3 interacting protein [Source:HGNC Symbol;Acc:17928]
ENSTRUG00000015457	-2.08196	TOPBP1-interacting checkpoint and replication regulator [Source:HGNC Symbol;Acc:28704]
ENSTRUG00000004250	-2.07828	TAF13 RNA polymerase II, TATA box binding protein (TBP)-associated factor, 18kDa [Source:HGNC Symbol;Acc:11546]
ENSTRUG00000007065	-2.07828	bone morphogenetic protein 15 [Source:HGNC Symbol;Acc:1068]
ENSTRUG00000010015	-2.07828	RAD54 homolog B (S. cerevisiae) [Source:HGNC Symbol;Acc:17228]
ENSTRUG00000017547	-2.07828	ATPase family, AAA domain containing 2 [Source:HGNC Symbol;Acc:30123]
ENSTRUG00000011156	-2.07761	calcium activated nucleotidase 1 [Source:HGNC Symbol;Acc:19721]
ENSTRUG00000012544	-2.0774	cytohesin 4 [Source:HGNC Symbol;Acc:9505]
ENSTRUG00000015635	-2.07728	protein kinase D3 [Source:HGNC Symbol;Acc:9408]
ENSTRUG00000013671	-2.07714	adaptor-related protein complex 1, sigma 3 subunit [Source:HGNC Symbol;Acc:18971]
ENSTRUG00000014119	-2.07667	Rho GTPase activating protein 11B [Source:HGNC Symbol;Acc:15782]
ENSTRUG00000006279	-2.07625	5'-nucleotidase domain containing 1 [Source:HGNC Symbol;Acc:21556]
ENSTRUG00000009040	-2.07429	guanine nucleotide binding protein (G protein), alpha inhibiting activity polypeptide 2 [Source:HGNC Symbol;Acc:4385]
ENSTRUG00000011956	-2.07409	sirtuin 7 [Source:HGNC Symbol;Acc:14935]
ENSTRUG00000015921	-2.07409	spindle and kinetochore associated complex subunit 3 [Source:HGNC Symbol;Acc:20262]
ENSTRUG00000012402	-2.07345	translocase of inner mitochondrial membrane 8 homolog B (yeast) [Source:HGNC Symbol;Acc:11818]
ENSTRUG00000006799	-2.06929	von Willebrand factor A domain containing 5B1 [Source:HGNC Symbol;Acc:26538]
ENSTRUG00000009642	-2.06929	solute carrier family 35, member G1 [Source:HGNC Symbol;Acc:26607]
ENSTRUG00000014690	-2.06929	dopamine receptor D2 [Source:HGNC Symbol;Acc:3023]
ENSTRUG00000016872	-2.06929	NADPH oxidase organizer 1 [Source:HGNC Symbol;Acc:19404]
ENSTRUG00000018366	-2.06929	v-src sarcoma (Schmidt-Ruppin A-2) viral oncogene homolog (avian) [Source:HGNC Symbol;Acc:11283]
ENSTRUG00000004519	-2.06568	general transcription factor IIH, polypeptide 5 [Source:HGNC Symbol;Acc:21157]
ENSTRUG00000017081	-2.06358	cytochrome c oxidase subunit Va [Source:HGNC Symbol;Acc:2267]
ENSTRUG00000014493	-2.06302	N-acylethanolamine acid amidase [Source:HGNC Symbol;Acc:736]
ENSTRUG00000015437	-2.0622	GRAM domain containing 4 [Source:HGNC Symbol;Acc:29113]
ENSTRUG00000011288	-2.06198	endoplasmic reticulum to nucleus signaling 2 [Source:HGNC Symbol;Acc:16942]
ENSTRUG00000007080	-2.06168	S1 RNA binding domain 1 [Source:HGNC Symbol;Acc:25521]
ENSTRUG00000014825	-2.05966	sorting nexin 14 [Source:HGNC Symbol;Acc:14977]
ENSTRUG00000002168	-2.05722	acyl-CoA synthetase long-chain family member 1 [Source:HGNC Symbol;Acc:3569]
ENSTRUG00000002388	-2.05722	T-cell lymphoma invasion and metastasis 2 [Source:HGNC Symbol;Acc:11806]
ENSTRUG00000018253	-2.05722	GINS complex subunit 2 (Psf2 homolog) [Source:HGNC Symbol;Acc:24575]
ENSTRUG00000018323	-2.05722	Jun dimerization protein 2 [Source:HGNC Symbol;Acc:17546]
ENSTRUG00000006930	-2.05515	kelch domain containing 7A [Source:HGNC Symbol;Acc:26791]
ENSTRUG00000004859	-2.05429	post-GPI attachment to proteins 3 [Source:HGNC Symbol;Acc:23719]
ENSTRUG00000009840	-2.05429	secretory calcium-binding phosphoprotein 1 [Source:RefSeq peptide;Acc:NP_001032938]
ENSTRUG00000018010	-2.05352	potassium channel tetramerisation domain containing 4 [Source:HGNC Symbol;Acc:23227]
ENSTRUG00000008034	-2.05095	solute carrier family 25 (pyrimidine nucleotide carrier), member 33 [Source:HGNC Symbol;Acc:29681]
ENSTRUG00000005358	-2.05024	leucyl-tRNA synthetase [Source:HGNC Symbol;Acc:6512]
ENSTRUG00000013812	-2.05011	prolylcarboxypeptidase (angiotensinase C) [Source:HGNC Symbol;Acc:9344]
ENSTRUG00000006331	-2.04871	Cdk5 and Abl enzyme substrate 2 [Source:HGNC Symbol;Acc:16143]
ENSTRUG00000017584	-2.04863	cell division cycle 25 homolog B (S. pombe) [Source:HGNC Symbol;Acc:1726]
ENSTRUG00000012995	-2.04826	T-box 21 [Source:HGNC Symbol;Acc:11599]
ENSTRUG00000011196	-2.04776	Rho GTPase activating protein 44 [Source:HGNC Symbol;Acc:29096]
ENSTRUG00000015561	-2.04732	solute carrier family 22, member 18 [Source:HGNC Symbol;Acc:10964]
ENSTRUG00000013283	-2.04633	phospholipase D family, member 4 [Source:HGNC Symbol;Acc:23792]
ENSTRUG00000004599	-2.04546	glycosyltransferase-like 1B [Source:HGNC Symbol;Acc:16522]
ENSTRUG00000015576	-2.04509	H3 histone, family 3A [Source:HGNC Symbol;Acc:4764]
ENSTRUG00000018583	-2.04183	polymerase (DNA directed), mu [Source:HGNC Symbol;Acc:9185]
ENSTRUG00000004793	-2.04165	kinase suppressor of ras 1 [Source:HGNC Symbol;Acc:6465]
ENSTRUG00000015307	-2.04165	WD repeat domain 90 [Source:HGNC Symbol;Acc:26960]
ENSTRUG00000006070	-2.04014	v-abl Abelson murine leukemia viral oncogene homolog 2 [Source:HGNC Symbol;Acc:77]
ENSTRUG00000009093	-2.04014	hyaluronoglucosaminidase 3 [Source:HGNC Symbol;Acc:5322]
ENSTRUG00000011442	-2.04014	UDP-N-acetyl-alpha-D-galactosamine:polypeptide N- acetylgalactosaminyltransferase 1 (GalNAc-T1) [Source:HGNC Symbol;Acc:4123]
ENSTRUG00000004087	-2.03991	hypoxia up-regulated 1 [Source:HGNC Symbol;Acc:16931]
ENSTRUG00000004500	-2.03986	spermidine/spermine N1-acetyltransferase 1 [Source:HGNC Symbol;Acc:10540]
ENSTRUG00000002505	-2.03937	asparaginase homolog (S. cerevisiae) [Source:HGNC Symbol;Acc:20123]
ENSTRUG00000011104	-2.03711	microtubule associated serine/threonine kinase-like [Source:HGNC Symbol;Acc:19042]
ENSTRUG00000016499	-2.03659	cell division cycle 45 homolog (S. cerevisiae) [Source:HGNC Symbol;Acc:1739]
ENSTRUG00000010962	-2.03608	calcium regulated heat stable protein 1, 24kDa [Source:HGNC Symbol;Acc:17150]
ENSTRUG00000010002	-2.03584	aquaporin 11 [Source:HGNC Symbol;Acc:19940]
ENSTRUG00000001886	-2.03534	tubulin tyrosine ligase-like family, member 12 [Source:HGNC Symbol;Acc:28974]
ENSTRUG00000012780	-2.03515	coiled-coil-helix-coiled-coil-helix domain containing 6 [Source:HGNC Symbol;Acc:28184]
ENSTRUG00000017334	-2.03276	CTF8, chromosome transmission fidelity factor 8 homolog (S. cerevisiae) [Source:HGNC Symbol;Acc:24353]
ENSTRUG00000015530	-2.02895	ribosomal protein S6 kinase-like 1 [Source:HGNC Symbol;Acc:20222]
ENSTRUG00000014788	-2.02865	neuropeptide Y/peptide YY receptor Npy4r [Source:RefSeq peptide;Acc:NP_001098075]
ENSTRUG00000009703	-2.0272	small nuclear ribonucleoprotein polypeptide A [Source:HGNC Symbol;Acc:11151]
ENSTRUG00000016527	-2.02663	fibroblast growth factor receptor 1 [Source:HGNC Symbol;Acc:3688]
ENSTRUG00000004534	-2.02627	calcium/calmodulin-dependent protein kinase I [Source:HGNC Symbol;Acc:1459]
ENSTRUG00000003149	-2.02588	adaptor-related protein complex 1, mu 2 subunit [Source:HGNC Symbol;Acc:558]
ENSTRUG00000010211	-2.0242	secretory calcium-binding phosphoprotein 3b [Source:RefSeq peptide;Acc:NP_001032943]
ENSTRUG00000012911	-2.02243	DEAQ box RNA-dependent ATPase 1 [Source:HGNC Symbol;Acc:20410]
ENSTRUG00000017629	-2.02184	cell division cycle associated 7 [Source:HGNC Symbol;Acc:14628]
ENSTRUG00000011621	-2.01553	chromosome 19 open reading frame 10 [Source:HGNC Symbol;Acc:16948]
ENSTRUG00000007326	-2.01415	follistatin-like 4 [Source:HGNC Symbol;Acc:21389]
ENSTRUG00000012298	-2.01415	eyes absent homolog 1 (Drosophila) [Source:HGNC Symbol;Acc:3519]
ENSTRUG00000014711	-2.01415	nuclear receptor interacting protein 2 [Source:HGNC Symbol;Acc:23078]
ENSTRUG00000011656	-2.01085	deoxythymidylate kinase (thymidylate kinase) [Source:HGNC Symbol;Acc:3061]
ENSTRUG00000006915	-2.00844	mediator complex subunit 26 [Source:HGNC Symbol;Acc:2376]
ENSTRUG00000013695	-2.00844	sideroflexin 5 [Source:HGNC Symbol;Acc:16073]
ENSTRUG00000017594	-2.00808	arginyltransferase 1 [Source:HGNC Symbol;Acc:782]
ENSTRUG00000017035	-2.00723	Ran GTPase activating protein 1 [Source:HGNC Symbol;Acc:9854]
ENSTRUG00000012105	-2.00677	protein arginine methyltransferase 1 [Source:HGNC Symbol;Acc:5187]
ENSTRUG00000001351	-2.00602	cysteine-rich with EGF-like domains 2 [Source:HGNC Symbol;Acc:28150]
ENSTRUG00000012365	-2.00218	G protein-coupled receptor 34 [Source:HGNC Symbol;Acc:4490]
ENSTRUG00000004568	-2.00045	annexin A9 [Source:HGNC Symbol;Acc:547]
ENSTRUG00000007663	2.0026	creatine kinase, brain [Source:HGNC Symbol;Acc:1991]
ENSTRUG00000017631	2.00276	dynactin 1 [Source:HGNC Symbol;Acc:2711]
ENSTRUG00000002507	2.00328	ring finger protein 166 [Source:HGNC Symbol;Acc:28856]
ENSTRUG00000005676	2.00328	protein phosphatase 2, regulatory subunit B', beta [Source:HGNC Symbol;Acc:9310]
ENSTRUG00000016496	2.00328	GRAM domain containing 2 [Source:HGNC Symbol;Acc:27287]
ENSTRUG00000007657	2.00401	NFS1 nitrogen fixation 1 homolog (S. cerevisiae) [Source:HGNC Symbol;Acc:15910]
ENSTRUG00000016175	2.0059	serpin peptidase inhibitor, clade A (alpha-1 antiproteinase, antitrypsin), member 10 [Source:HGNC Symbol;Acc:15996]
ENSTRUG00000002886	2.00822	latrophilin 3 [Source:HGNC Symbol;Acc:20974]
ENSTRUG00000014990	2.01701	chromodomain helicase DNA binding protein 3 [Source:HGNC Symbol;Acc:1918]
ENSTRUG00000009857	2.01907	RAB20, member RAS oncogene family [Source:HGNC Symbol;Acc:18260]
ENSTRUG00000004116	2.02193	zinc finger protein 512B [Source:HGNC Symbol;Acc:29212]
ENSTRUG00000016698	2.02501	solute carrier family 20 (phosphate transporter), member 2 [Source:HGNC Symbol;Acc:10947]
ENSTRUG00000016808	2.02501	chordin-like 1 [Source:HGNC Symbol;Acc:29861]
ENSTRUG00000015169	2.02598	melanoma cell adhesion molecule [Source:HGNC Symbol;Acc:6934]
ENSTRUG00000011533	2.02602	solute carrier organic anion transporter family, member 5A1 [Source:HGNC Symbol;Acc:19046]
ENSTRUG00000018495	2.02745	KN motif and ankyrin repeat domains 4 [Source:HGNC Symbol;Acc:27263]
ENSTRUG00000005418	2.03025	laminin, alpha 4 [Source:HGNC Symbol;Acc:6484]
ENSTRUG00000008461	2.03025	myeloid leukemia factor 2 [Source:HGNC Symbol;Acc:7126]
ENSTRUG00000009598	2.03025	transforming growth factor, beta 3 [Source:HGNC Symbol;Acc:11769]
ENSTRUG00000010936	2.03025	solute carrier family 25, member 34 [Source:HGNC Symbol;Acc:27653]
ENSTRUG00000010418	2.03257	pleckstrin homology domain containing, family A member 5 [Source:HGNC Symbol;Acc:30036]
ENSTRUG00000014971	2.03535	dehydrogenase/reductase (SDR family) member 12 [Source:HGNC Symbol;Acc:25832]
ENSTRUG00000016899	2.03537	phosphoglycolate phosphatase [Source:HGNC Symbol;Acc:8909]
ENSTRUG00000017120	2.03718	protease, serine, 23 [Source:HGNC Symbol;Acc:14370]
ENSTRUG00000017924	2.03983	podocalyxin-like [Source:HGNC Symbol;Acc:9171]
ENSTRUG00000008067	2.04157	polycystic kidney disease 1 (autosomal dominant) [Source:HGNC Symbol;Acc:9008]
ENSTRUG00000013822	2.04584	inverted formin, FH2 and WH2 domain containing [Source:HGNC Symbol;Acc:23791]
ENSTRUG00000007276	2.04862	glutamic-oxaloacetic transaminase 1, soluble (aspartate aminotransferase 1) [Source:HGNC Symbol;Acc:4432]
ENSTRUG00000000697	2.05178	glutathione peroxidase 8 (putative) [Source:HGNC Symbol;Acc:33100]
ENSTRUG00000004537	2.06399	Coiled-coil transcriptional coactivator [Source:UniProtKB/TrEMBL;Acc:Q1KKV5]
ENSTRUG00000015663	2.06419	prostaglandin E receptor 4 (subtype EP4) [Source:HGNC Symbol;Acc:9596]
ENSTRUG00000006005	2.06587	sarcalumenin [Source:HGNC Symbol;Acc:11295]
ENSTRUG00000000202	2.06677	isthmin 1 homolog (zebrafish) [Source:HGNC Symbol;Acc:16213]
ENSTRUG00000006180	2.06863	zinc finger protein 423 [Source:HGNC Symbol;Acc:16762]
ENSTRUG00000019118	2.07755	Small nucleolar RNA SNORA63 [Source:RFAM;Acc:RF00092]
ENSTRUG00000017330	2.07971	ATPase, class VI, type 11A [Source:HGNC Symbol;Acc:13552]
ENSTRUG00000008869	2.08191	endothelin receptor type B [Source:HGNC Symbol;Acc:3180]
ENSTRUG00000011828	2.08271	neurofilament, heavy polypeptide [Source:HGNC Symbol;Acc:7737]
ENSTRUG00000013845	2.08271	RAB30, member RAS oncogene family [Source:HGNC Symbol;Acc:9770]
ENSTRUG00000019179	2.08629	Small nucleolar RNA U3 [Source:RFAM;Acc:RF00012]
ENSTRUG00000009910	2.08639	SWI/SNF related, matrix associated, actin dependent regulator of chromatin, subfamily d, member 3 [Source:HGNC Symbol;Acc:11108]
ENSTRUG00000007013	2.0878	shroom family member 4 [Source:HGNC Symbol;Acc:29215]
ENSTRUG00000000296	2.08914	calcium/calmodulin-dependent protein kinase IG [Source:HGNC Symbol;Acc:14585]
ENSTRUG00000019363	2.09736	Small nucleolar RNA SNORA70 [Source:RFAM;Acc:RF00156]
ENSTRUG00000013065	2.09799	bromo adjacent homology domain containing 1 [Source:HGNC Symbol;Acc:29153]
ENSTRUG00000009781	2.09822	deltex homolog 4 (Drosophila) [Source:HGNC Symbol;Acc:29151]
ENSTRUG00000014896	2.09929	cysteine-serine-rich nuclear protein 2 [Source:HGNC Symbol;Acc:16006]
ENSTRUG00000013869	2.10063	zinc finger, CCHC domain containing 24 [Source:HGNC Symbol;Acc:26911]
ENSTRUG00000014812	2.10117	WD repeat domain 47 [Source:HGNC Symbol;Acc:29141]
ENSTRUG00000013704	2.10314	NADH dehydrogenase (ubiquinone) Fe-S protein 8, 23kDa (NADH-coenzyme Q reductase) [Source:HGNC Symbol;Acc:7715]
ENSTRUG00000009795	2.10505	actin binding LIM protein family, member 2 [Source:HGNC Symbol;Acc:19195]
ENSTRUG00000013357	2.10825	alpha-2,3-sialyltransferase ST3Gal I [Source:RefSeq peptide;Acc:NP_001027870]
ENSTRUG00000013798	2.10825	centrosomal protein 170kDa [Source:HGNC Symbol;Acc:28920]
ENSTRUG00000017668	2.10825	solute carrier family 39 (zinc transporter), member 8 [Source:HGNC Symbol;Acc:20862]
ENSTRUG00000007623	2.11771	chromodomain helicase DNA binding protein 5 [Source:HGNC Symbol;Acc:16816]
ENSTRUG00000005642	2.11896	Src homology 2 domain containing E [Source:HGNC Symbol;Acc:27004]
ENSTRUG00000013873	2.1192	PTPRF interacting protein, binding protein 1 (liprin beta 1) [Source:HGNC Symbol;Acc:9249]
ENSTRUG00000017141	2.11988	melanoma inhibitory activity [Source:HGNC Symbol;Acc:7076]
ENSTRUG00000017736	2.11988	DnaJ (Hsp40) homolog, subfamily B, member 5 [Source:HGNC Symbol;Acc:14887]
ENSTRUG00000006389	2.12139	SRY (sex determining region Y)-box 7 [Source:HGNC Symbol;Acc:18196]
ENSTRUG00000008143	2.12192	carboxypeptidase Z [Source:HGNC Symbol;Acc:2333]
ENSTRUG00000004152	2.12202	plexin domain containing 1 [Source:HGNC Symbol;Acc:20945]
ENSTRUG00000006441	2.12264	insulin-like growth factor binding protein 4 [Source:HGNC Symbol;Acc:5473]
ENSTRUG00000014756	2.12335	Rho GTPase activating protein 35 [Source:HGNC Symbol;Acc:4591]
ENSTRUG00000004598	2.12711	receptor (G protein-coupled) activity modifying protein 3 [Source:HGNC Symbol;Acc:9845]
ENSTRUG00000006535	2.12711	glycoprotein hormone alpha 2 [Source:HGNC Symbol;Acc:18054]
ENSTRUG00000018538	2.12782	collagen, type V, alpha 1 [Source:HGNC Symbol;Acc:2209]
ENSTRUG00000017315	2.12809	transcription factor EC [Source:HGNC Symbol;Acc:11754]
ENSTRUG00000011222	2.13261	inter-alpha-trypsin inhibitor heavy chain family, member 5 [Source:HGNC Symbol;Acc:21449]
ENSTRUG00000009401	2.1356	sortilin-related VPS10 domain containing receptor 2 [Source:HGNC Symbol;Acc:16698]
ENSTRUG00000006890	2.13987	NECAP endocytosis associated 1 [Source:HGNC Symbol;Acc:24539]
ENSTRUG00000001794	2.14572	tandem C2 domains, nuclear [Source:HGNC Symbol;Acc:19859]
ENSTRUG00000005848	2.14572	vasoactive intestinal peptide receptor 2 [Source:HGNC Symbol;Acc:12695]
ENSTRUG00000006006	2.14572	dehydrogenase/reductase (SDR family) X-linked [Source:HGNC Symbol;Acc:18399]
ENSTRUG00000014326	2.14572	chromosome 1 open reading frame 95 [Source:HGNC Symbol;Acc:30491]
ENSTRUG00000014645	2.14572	ataxin 1 [Source:HGNC Symbol;Acc:10548]
ENSTRUG00000017979	2.14572	DnaJ (Hsp40) homolog, subfamily C, member 12 [Source:HGNC Symbol;Acc:28908]
ENSTRUG00000010960	2.14819	unc-5 homolog B (C. elegans) [Source:HGNC Symbol;Acc:12568]
ENSTRUG00000000465	2.14895	IQ motif and Sec7 domain 2 [Source:HGNC Symbol;Acc:29059]
ENSTRUG00000007453	2.15224	NACC family member 2, BEN and BTB (POZ) domain containing [Source:HGNC Symbol;Acc:23846]
ENSTRUG00000017188	2.15678	calcium channel, voltage-dependent, T type, alpha 1G subunit [Source:HGNC Symbol;Acc:1394]
ENSTRUG00000008998	2.15762	CD164 molecule, sialomucin [Source:HGNC Symbol;Acc:1632]
ENSTRUG00000005857	2.16013	radixin [Source:HGNC Symbol;Acc:9944]
ENSTRUG00000006148	2.16314	RAB33A, member RAS oncogene family [Source:HGNC Symbol;Acc:9773]
ENSTRUG00000014031	2.16576	plastin 1 [Source:HGNC Symbol;Acc:9090]
ENSTRUG00000013605	2.16749	inter-alpha-trypsin inhibitor heavy chain family, member 4 [Source:HGNC Symbol;Acc:6169]
ENSTRUG00000000740	2.16775	ATPase, Na+/K+ transporting, beta 3 polypeptide [Source:HGNC Symbol;Acc:806]
ENSTRUG00000003000	2.17018	potassium inwardly-rectifying channel, subfamily J, member 2 [Source:HGNC Symbol;Acc:6263]
ENSTRUG00000018731	2.17111	U4 spliceosomal RNA [Source:RFAM;Acc:RF00015]
ENSTRUG00000005193	2.17647	mesenchyme homeobox 1 [Source:HGNC Symbol;Acc:7013]
ENSTRUG00000011874	2.17789	EGF containing fibulin-like extracellular matrix protein 2 [Source:HGNC Symbol;Acc:3219]
ENSTRUG00000004034	2.178	cyclin-dependent kinase 5 [Source:HGNC Symbol;Acc:1774]
ENSTRUG00000002615	2.17876	annexin A1 [Source:HGNC Symbol;Acc:533]
ENSTRUG00000005907	2.17947	PolyA-binding protein [Source:UniProtKB/TrEMBL;Acc:Q8QGJ7]
ENSTRUG00000008713	2.18017	transducer of ERBB2, 1 [Source:HGNC Symbol;Acc:11979]
ENSTRUG00000008166	2.18076	delta-9-desaturase 2 [Source:RefSeq peptide;Acc:NP_001072046]
ENSTRUG00000013728	2.18208	cystathionine-beta-synthase [Source:HGNC Symbol;Acc:1550]
ENSTRUG00000010294	2.18225	microtubule-associated protein 1 light chain 3 gamma [Source:HGNC Symbol;Acc:13353]
ENSTRUG00000016930	2.18225	upper zone of growth plate and cartilage matrix associated [Source:HGNC Symbol;Acc:25205]
ENSTRUG00000002739	2.18295	carbohydrate (N-acetylglucosamine 6-O) sulfotransferase 6 [Source:HGNC Symbol;Acc:6938]
ENSTRUG00000001554	2.18805	phospholipase C-like 2 [Source:HGNC Symbol;Acc:9064]
ENSTRUG00000004543	2.18944	ras-related C3 botulinum toxin substrate 3 (rho family, small GTP binding protein Rac3) [Source:HGNC Symbol;Acc:9803]
ENSTRUG00000005213	2.19252	ATPase, Na+/K+ transporting, beta 2 polypeptide [Source:HGNC Symbol;Acc:805]
ENSTRUG00000013965	2.19252	solute carrier family 15 (H+/peptide transporter), member 2 [Source:HGNC Symbol;Acc:10921]
ENSTRUG00000004815	2.19708	matrix-remodelling associated 5 [Source:HGNC Symbol;Acc:7539]
ENSTRUG00000017346	2.20017	platelet-derived growth factor alpha polypeptide [Source:HGNC Symbol;Acc:8799]
ENSTRUG00000002122	2.2064	platelet-derived growth factor beta polypeptide [Source:HGNC Symbol;Acc:8800]
ENSTRUG00000003640	2.21284	wingless-type MMTV integration site family, member 6 [Source:HGNC Symbol;Acc:12785]
ENSTRUG00000016500	2.21453	DENN/MADD domain containing 2A [Source:HGNC Symbol;Acc:22212]
ENSTRUG00000002742	2.22289	chromosome 17 open reading frame 58 [Source:HGNC Symbol;Acc:27568]
ENSTRUG00000008500	2.23078	protocadherin 12 [Source:HGNC Symbol;Acc:8657]
ENSTRUG00000006667	2.23353	SLIT-ROBO Rho GTPase activating protein 1 [Source:HGNC Symbol;Acc:17382]
ENSTRUG00000015740	2.2342	odz, odd Oz/ten-m homolog 3 (Drosophila) [Source:HGNC Symbol;Acc:29944]
ENSTRUG00000002392	2.23883	latrophilin 3 [Source:HGNC Symbol;Acc:20974]
ENSTRUG00000011813	2.24046	Y box binding protein 2 [Source:HGNC Symbol;Acc:17948]
ENSTRUG00000015081	2.2425	tetraspanin 11 [Source:HGNC Symbol;Acc:30795]
ENSTRUG00000004861	2.24324	Transcription factor Sox2 [Source:UniProtKB/TrEMBL;Acc:Q6WNU1]
ENSTRUG00000016667	2.24433	sorting nexin 18 [Source:HGNC Symbol;Acc:19245]
ENSTRUG00000013426	2.2474	jagged 2 [Source:HGNC Symbol;Acc:6189]
ENSTRUG00000003678	2.25264	transmembrane protein 179 [Source:HGNC Symbol;Acc:20137]
ENSTRUG00000004931	2.25264	ring finger protein 130 [Source:HGNC Symbol;Acc:18280]
ENSTRUG00000005009	2.25264	erythrocyte membrane protein band 4.1 like 5 [Source:HGNC Symbol;Acc:19819]
ENSTRUG00000008524	2.25264	prolactin releasing hormone receptor [Source:HGNC Symbol;Acc:4464]
ENSTRUG00000013469	2.25264	RAB3C, member RAS oncogene family [Source:HGNC Symbol;Acc:30269]
ENSTRUG00000014943	2.25264	proprotein convertase subtilisin/kexin type 1 [Source:HGNC Symbol;Acc:8743]
ENSTRUG00000018009	2.25535	Actin, alpha cardiac [Source:UniProtKB/Swiss- Prot;Acc:P53480]
ENSTRUG00000006857	2.25642	v-ral simian leukemia viral oncogene homolog B (ras related; GTP binding protein) [Source:HGNC Symbol;Acc:9840]
ENSTRUG00000016314	2.25754	Vasotocin receptor V1-beta [Source:UniProtKB/TrEMBL;Acc:Q5MZ02]
ENSTRUG00000010128	2.26144	EH-domain containing 2 [Source:HGNC Symbol;Acc:3243]
ENSTRUG00000009296	2.26157	microtubule-associated protein, RP/EB family, member 3 [Source:HGNC Symbol;Acc:6892]
ENSTRUG00000011194	2.26254	kinesin family member 1B [Source:HGNC Symbol;Acc:16636]
ENSTRUG00000010442	2.26533	retinoic acid receptor, alpha [Source:HGNC Symbol;Acc:9864]
ENSTRUG00000010476	2.26631	phosphoinositide-3-kinase, regulatory subunit 2 (beta) [Source:HGNC Symbol;Acc:8980]
ENSTRUG00000002497	2.26728	myocardin [Source:HGNC Symbol;Acc:16067]
ENSTRUG00000004674	2.27125	roundabout, axon guidance receptor, homolog 3 (Drosophila) [Source:HGNC Symbol;Acc:13433]
ENSTRUG00000009932	2.2731	G protein-coupled receptor 39 [Source:HGNC Symbol;Acc:4496]
ENSTRUG00000008442	2.27362	EPH receptor A4 [Source:HGNC Symbol;Acc:3388]
ENSTRUG00000015262	2.27741	spondin 2, extracellular matrix protein [Source:HGNC Symbol;Acc:11253]
ENSTRUG00000008719	2.284	blood vessel epicardial substance [Source:HGNC Symbol;Acc:1152]
ENSTRUG00000009135	2.28449	signal peptide, CUB domain, EGF-like 1 [Source:HGNC Symbol;Acc:13441]
ENSTRUG00000016819	2.28555	uveal autoantigen with coiled-coil domains and ankyrin repeats [Source:HGNC Symbol;Acc:15947]
ENSTRUG00000000936	2.28659	natriuretic peptide receptor A/guanylate cyclase A (atrionatriuretic peptide receptor A) [Source:HGNC Symbol;Acc:7943]
ENSTRUG00000007330	2.28659	calcium channel, voltage-dependent, P/Q type, alpha 1A subunit [Source:HGNC Symbol;Acc:1388]
ENSTRUG00000016625	2.2923	RNA binding protein with multiple splicing 2 [Source:HGNC Symbol;Acc:19098]
ENSTRUG00000000816	2.29396	nuclear protein, transcriptional regulator, 1 [Source:HGNC Symbol;Acc:29990]
ENSTRUG00000006477	2.29539	ATP-binding cassette, sub-family D (ALD), member 2 [Source:HGNC Symbol;Acc:66]
ENSTRUG00000011433	2.29676	rhomboid 5 homolog 1 (Drosophila) [Source:HGNC Symbol;Acc:20561]
ENSTRUG00000012503	2.29773	LIM domains containing 1 [Source:HGNC Symbol;Acc:6612]
ENSTRUG00000006408	2.29985	sodium channel, voltage-gated, type VII, alpha subunit [Source:HGNC Symbol;Acc:10594]
ENSTRUG00000001225	2.30023	dimethylarginine dimethylaminohydrolase 2 [Source:HGNC Symbol;Acc:2716]
ENSTRUG00000001760	2.30087	follistatin-like 1 [Source:HGNC Symbol;Acc:3972]
ENSTRUG00000002877	2.30326	GATA zinc finger domain containing 2B [Source:HGNC Symbol;Acc:30778]
ENSTRUG00000014868	2.30326	phosphatidylinositol-specific phospholipase C, X domain containing 3 [Source:HGNC Symbol;Acc:31822]
ENSTRUG00000016369	2.30375	guanine nucleotide binding protein (G protein), beta polypeptide 2 [Source:HGNC Symbol;Acc:4398]
ENSTRUG00000006460	2.30878	sosondowah ankyrin repeat domain family member A [Source:HGNC Symbol;Acc:27033]
ENSTRUG00000008431	2.31046	SH3 and PX domains 2A [Source:HGNC Symbol;Acc:23664]
ENSTRUG00000011882	2.3147	fin bud initiation factor homolog (zebrafish) [Source:HGNC Symbol;Acc:33747]
ENSTRUG00000017616	2.31537	lysyl oxidase-like 3 [Source:HGNC Symbol;Acc:13869]
ENSTRUG00000016847	2.31677	glycine dehydrogenase (decarboxylating) [Source:HGNC Symbol;Acc:4313]
ENSTRUG00000014404	2.31975	forkhead box J3 [Source:HGNC Symbol;Acc:29178]
ENSTRUG00000013459	2.3236	bicaudal D homolog 2 (Drosophila) [Source:HGNC Symbol;Acc:17208]
ENSTRUG00000007115	2.32396	RAB3A interacting protein (rabin3) [Source:HGNC Symbol;Acc:16508]
ENSTRUG00000005478	2.32499	UDP-GlcNAc:betaGal beta-1,3-N- acetylglucosaminyltransferase 5 [Source:HGNC Symbol;Acc:15684]
ENSTRUG00000001744	2.32664	complement factor I [Source:HGNC Symbol;Acc:5394]
ENSTRUG00000015924	2.32793	pleiotrophin [Source:HGNC Symbol;Acc:9630]
ENSTRUG00000003843	2.33087	aldehyde dehydrogenase 9 family, member A1 [Source:HGNC Symbol;Acc:412]
ENSTRUG00000008579	2.33281	B-cell translocation gene 4 [Source:HGNC Symbol;Acc:13862]
ENSTRUG00000010275	2.33344	phosphatidylinositol-3,4,5-trisphosphate-dependent Rac exchange factor 2 [Source:HGNC Symbol;Acc:22950]
ENSTRUG00000018474	2.33503	tyrosine kinase with immunoglobulin-like and EGF- like domains 1 [Source:HGNC Symbol;Acc:11809]
ENSTRUG00000004344	2.33957	Lix1 homolog (mouse)-like [Source:HGNC Symbol;Acc:28715]
ENSTRUG00000004041	2.34292	mitogen-activated protein kinase 8 interacting protein 3 [Source:HGNC Symbol;Acc:6884]
ENSTRUG00000006839	2.34446	RNA binding motif, single stranded interacting protein 2 [Source:HGNC Symbol;Acc:9909]
ENSTRUG00000001879	2.34633	Phosphoglucose isomerase-1 [Source:UniProtKB/TrEMBL;Acc:A8QXL7]
ENSTRUG00000008837	2.34773	ankyrin repeat and IBR domain containing 1 [Source:HGNC Symbol;Acc:22215]
ENSTRUG00000007283	2.35066	CDC42 binding protein kinase alpha (DMPK-like) [Source:HGNC Symbol;Acc:1737]
ENSTRUG00000007064	2.35217	patatin-like phospholipase domain containing 2 [Source:HGNC Symbol;Acc:30802]
ENSTRUG00000012071	2.35217	family with sequence similarity 57, member A [Source:HGNC Symbol;Acc:29646]
ENSTRUG00000013536	2.35217	chromosome 2 open reading frame 40 [Source:HGNC Symbol;Acc:24642]
ENSTRUG00000015680	2.35573	BCL2-associated athanogene 2 [Source:HGNC Symbol;Acc:938]
ENSTRUG00000008948	2.35656	collagen, type XVII, alpha 1 [Source:HGNC Symbol;Acc:2194]
ENSTRUG00000005779	2.3571	FYVE, RhoGEF and PH domain containing 5 [Source:HGNC Symbol;Acc:19117]
ENSTRUG00000009922	2.35857	sidekick cell adhesion molecule 2 [Source:HGNC Symbol;Acc:19308]
ENSTRUG00000017845	2.35955	anti-Mullerian hormone [Source:HGNC Symbol;Acc:464]
ENSTRUG00000016709	2.36004	ADAM metallopeptidase with thrombospondin type 1 motif, 7 [Source:HGNC Symbol;Acc:223]
ENSTRUG00000008219	2.36282	platelet endothelial aggregation receptor 1 [Source:HGNC Symbol;Acc:33631]
ENSTRUG00000006034	2.36643	zinc finger protein 703 [Source:HGNC Symbol;Acc:25883]
ENSTRUG00000004489	2.37128	gap junction protein, delta 4, 40.1kDa [Source:HGNC Symbol;Acc:23296]
ENSTRUG00000013809	2.37128	family with sequence similarity 181, member B [Source:HGNC Symbol;Acc:28512]
ENSTRUG00000015935	2.37946	protein Z, vitamin K-dependent plasma glycoprotein [Source:HGNC Symbol;Acc:9460]
ENSTRUG00000001849	2.38388	apolipoprotein A-IV3 (apoA-IV3), mRNA [Source:RefSeq DNA;Acc:NM_001032720]
ENSTRUG00000002124	2.38388	myelin transcription factor 1 [Source:HGNC Symbol;Acc:7622]
ENSTRUG00000002398	2.38388	SLIT and NTRK-like family, member 2 [Source:HGNC Symbol;Acc:13449]
ENSTRUG00000005370	2.38388	TGFB-induced factor homeobox 2-like, X-linked [Source:HGNC Symbol;Acc:18570]
ENSTRUG00000009103	2.38388	dopamine beta-hydroxylase (dopamine beta- monooxygenase) [Source:HGNC Symbol;Acc:2689]
ENSTRUG00000012483	2.38388	cell adhesion molecule 1 [Source:HGNC Symbol;Acc:5951]
ENSTRUG00000014400	2.38388	solute carrier family 2 (facilitated glucose transporter), member 9 [Source:HGNC Symbol;Acc:13446]
ENSTRUG00000016336	2.38388	testis expressed 2 [Source:HGNC Symbol;Acc:30884]
ENSTRUG00000015153	2.38777	midline 2 [Source:HGNC Symbol;Acc:7096]
ENSTRUG00000011018	2.3878	nuclear factor of activated T-cells 5, tonicity- responsive [Source:HGNC Symbol;Acc:7774]
ENSTRUG00000015156	2.39014	ephrin-A5 [Source:HGNC Symbol;Acc:3225]
ENSTRUG00000011778	2.39466	kin of IRRE like (Drosophila) [Source:HGNC Symbol;Acc:15734]
ENSTRUG00000004651	2.39719	pyruvate kinase [Source:RefSeq peptide;Acc:NP_001027730]
ENSTRUG00000016497	2.39754	Claudin 5a [Source:UniProtKB/TrEMBL;Acc:Q6E5U6]
ENSTRUG00000002766	2.39948	zinc finger, DHHC-type containing 2 [Source:HGNC Symbol;Acc:18469]
ENSTRUG00000009340	2.39948	myotubularin related protein 7 [Source:HGNC Symbol;Acc:7454]
ENSTRUG00000002860	2.40203	Phosphoglucose isomerase-1 [Source:UniProtKB/TrEMBL;Acc:A8QXL7]
ENSTRUG00000010800	2.4024	lactate dehydrogenase A [Source:HGNC Symbol;Acc:6535]
ENSTRUG00000001288	2.40464	C1q and tumor necrosis factor related protein 2 [Source:HGNC Symbol;Acc:14325]
ENSTRUG00000009212	2.40639	microtubule associated tumor suppressor 1 [Source:HGNC Symbol;Acc:29789]
ENSTRUG00000016760	2.40639	crystallin, mu [Source:HGNC Symbol;Acc:2418]
ENSTRUG00000018509	2.40895	ectodermal-neural cortex 1 (with BTB-like domain) [Source:HGNC Symbol;Acc:3345]
ENSTRUG00000014927	2.41683	doublecortin-like kinase 2 [Source:HGNC Symbol;Acc:19002]
ENSTRUG00000012903	2.41883	DIP2 disco-interacting protein 2 homolog A (Drosophila) [Source:HGNC Symbol;Acc:17217]
ENSTRUG00000004868	2.41929	forkhead box O3 [Source:HGNC Symbol;Acc:3821]
ENSTRUG00000019006	2.41929	U2 spliceosomal RNA [Source:RFAM;Acc:RF00004]
ENSTRUG00000002332	2.4207	annexin A2 [Source:HGNC Symbol;Acc:537]
ENSTRUG00000010894	2.42356	NCK-associated protein 5 [Source:HGNC Symbol;Acc:29847]
ENSTRUG00000016060	2.42555	GLIS family zinc finger 2 [Source:HGNC Symbol;Acc:29450]
ENSTRUG00000009875	2.42714	tau tubulin kinase 2 [Source:HGNC Symbol;Acc:19141]
ENSTRUG00000004141	2.4278	solute carrier family 16, member 3 (monocarboxylic acid transporter 4) [Source:HGNC Symbol;Acc:10924]
ENSTRUG00000012473	2.43018	proline rich 15-like [Source:HGNC Symbol;Acc:28149]
ENSTRUG00000014049	2.43211	Actin, alpha cardiac [Source:UniProtKB/Swiss- Prot;Acc:P53480]
ENSTRUG00000004425	2.44234	EGF, latrophilin and seven transmembrane domain containing 1 [Source:HGNC Symbol;Acc:20822]
ENSTRUG00000001646	2.44528	RUN domain containing 3A [Source:HGNC Symbol;Acc:16984]
ENSTRUG00000002281	2.44528	hexokinase domain containing 1 [Source:HGNC Symbol;Acc:23302]
ENSTRUG00000004231	2.44528	pecanex-like 2 (Drosophila) [Source:HGNC Symbol;Acc:8736]
ENSTRUG00000004843	2.44528	growth arrest-specific 2 like 3 [Source:HGNC Symbol;Acc:27475]
ENSTRUG00000005936	2.44528	zinc finger, CCHC domain containing 24 [Source:HGNC Symbol;Acc:26911]
ENSTRUG00000012653	2.44528	sparc/osteonectin, cwcv and kazal-like domains proteoglycan (testican) 2 [Source:HGNC Symbol;Acc:13564]
ENSTRUG00000000328	2.45002	neurofascin [Source:HGNC Symbol;Acc:29866]
ENSTRUG00000007872	2.4502	selectin E [Source:HGNC Symbol;Acc:10718]
ENSTRUG00000009718	2.4522	peripheral myelin protein 22 [Source:HGNC Symbol;Acc:9118]
ENSTRUG00000016845	2.45504	caldesmon 1 [Source:HGNC Symbol;Acc:1441]
ENSTRUG00000003633	2.45993	v-akt murine thymoma viral oncogene homolog 3 (protein kinase B, gamma) [Source:HGNC Symbol;Acc:393]
ENSTRUG00000005689	2.46061	kinesin family member 13B [Source:HGNC Symbol;Acc:14405]
ENSTRUG00000014875	2.46414	OAF homolog (Drosophila) [Source:HGNC Symbol;Acc:28752]
ENSTRUG00000002762	2.46518	transmembrane protein with EGF-like and two follistatin-like domains 2 [Source:HGNC Symbol;Acc:11867]
ENSTRUG00000017681	2.46546	transmembrane protein 47 [Source:HGNC Symbol;Acc:18515]
ENSTRUG00000019100	2.46765	Small nucleolar RNA SNORA73 family [Source:RFAM;Acc:RF00045]
ENSTRUG00000008325	2.46919	cingulin-like 1 [Source:HGNC Symbol;Acc:25931]
ENSTRUG00000015095	2.47176	selenoprotein P, plasma, 1 [Source:HGNC Symbol;Acc:10751]
ENSTRUG00000009351	2.4722	GDP dissociation inhibitor 1 [Source:HGNC Symbol;Acc:4226]
ENSTRUG00000003215	2.47276	MAM domain containing 4 [Source:HGNC Symbol;Acc:24083]
ENSTRUG00000006162	2.47503	septin 8 [Source:HGNC Symbol;Acc:16511]
ENSTRUG00000005463	2.48342	R-spondin 2 [Source:HGNC Symbol;Acc:28583]
ENSTRUG00000013196	2.48631	peptidase M20 domain containing 1 [Source:HGNC Symbol;Acc:26518]
ENSTRUG00000017523	2.48968	chondrolectin [Source:HGNC Symbol;Acc:17807]
ENSTRUG00000009983	2.49074	reticulon 1 [Source:RefSeq peptide;Acc:NP_001033315]
ENSTRUG00000014873	2.49267	cellular retinoic acid binding protein 2 [Source:HGNC Symbol;Acc:2339]
ENSTRUG00000005390	2.49453	cingulin [Source:HGNC Symbol;Acc:17429]
ENSTRUG00000010588	2.49513	calsyntenin 1 [Source:HGNC Symbol;Acc:17447]
ENSTRUG00000007799	2.49731	cofilin 2 (muscle) [Source:HGNC Symbol;Acc:1875]
ENSTRUG00000001982	2.49737	APOBEC1 complementation factor [Source:HGNC Symbol;Acc:24086]
ENSTRUG00000019315	2.49839	RNase MRP [Source:RFAM;Acc:RF00030]
ENSTRUG00000002389	2.50032	par-3 partitioning defective 3 homolog B (C. elegans) [Source:HGNC Symbol;Acc:14446]
ENSTRUG00000018286	2.50117	adaptor-related protein complex 3, beta 1 subunit [Source:HGNC Symbol;Acc:566]
ENSTRUG00000001198	2.50418	GLIS family zinc finger 1 [Source:HGNC Symbol;Acc:29525]
ENSTRUG00000002005	2.50418	cytochrome P450, family 26, subfamily A, polypeptide 1 [Source:HGNC Symbol;Acc:2603]
ENSTRUG00000017372	2.50418	microtubule-associated protein 6 [Source:HGNC Symbol;Acc:6868]
ENSTRUG00000017852	2.50418	ATPase, aminophospholipid transporter, class I, type 8B, member 3 [Source:HGNC Symbol;Acc:13535]
ENSTRUG00000003698	2.50574	vang-like 1 (van gogh, Drosophila) [Source:HGNC Symbol;Acc:15512]
ENSTRUG00000007399	2.51137	retinoic acid receptor, beta [Source:HGNC Symbol;Acc:9865]
ENSTRUG00000018885	2.51567	Small nucleolar RNA SNORA73 family [Source:RFAM;Acc:RF00045]
ENSTRUG00000007259	2.51784	lectin, galactoside-binding, soluble, 1 [Source:HGNC Symbol;Acc:6561]
ENSTRUG00000009261	2.51928	ras homolog family member Q [Source:HGNC Symbol;Acc:17736]
ENSTRUG00000014385	2.52329	ceramide synthase 2 [Source:HGNC Symbol;Acc:14076]
ENSTRUG00000015614	2.52423	fatty acid binding protein 1, liver [Source:HGNC Symbol;Acc:3555]
ENSTRUG00000013361	2.53275	tumor necrosis factor (ligand) superfamily, member 10 [Source:HGNC Symbol;Acc:11925]
ENSTRUG00000015493	2.53275	creatine kinase, mitochondrial 1A [Source:HGNC Symbol;Acc:31736]
ENSTRUG00000012549	2.53398	transcription factor 7-like 2 (T-cell specific, HMG-box) [Source:HGNC Symbol;Acc:11641]
ENSTRUG00000010319	2.53678	v-erb-b2 erythroblastic leukemia viral oncogene homolog 3 (avian) [Source:HGNC Symbol;Acc:3431]
ENSTRUG00000011126	2.53678	FYVE, RhoGEF and PH domain containing 5 [Source:HGNC Symbol;Acc:19117]
ENSTRUG00000016406	2.53721	ring finger protein, transmembrane 2 [Source:HGNC Symbol;Acc:25905]
ENSTRUG00000017849	2.54214	discs, large (Drosophila) homolog-associated protein 1 [Source:HGNC Symbol;Acc:2905]
ENSTRUG00000002445	2.54482	elastin microfibril interfacer 3 [Source:HGNC Symbol;Acc:16123]
ENSTRUG00000016768	2.54482	cytohesin 3 [Source:HGNC Symbol;Acc:9504]
ENSTRUG00000005739	2.54604	AE binding protein 1 [Source:HGNC Symbol;Acc:303]
ENSTRUG00000014762	2.54637	protease, serine, 35 [Source:HGNC Symbol;Acc:21387]
ENSTRUG00000004949	2.55119	fibronectin type III domain containing 1 [Source:HGNC Symbol;Acc:21184]
ENSTRUG00000005918	2.55854	gelsolin [Source:HGNC Symbol;Acc:4620]
ENSTRUG00000013186	2.56023	3-hydroxy-3-methylglutaryl-CoA reductase [Source:HGNC Symbol;Acc:5006]
ENSTRUG00000006840	2.56076	potassium voltage-gated channel, Shal-related subfamily, member 3 [Source:HGNC Symbol;Acc:6239]
ENSTRUG00000019430	2.56076	Small nucleolar RNA U85 [Source:RFAM;Acc:RF01296]
ENSTRUG00000017941	2.56368	family with sequence similarity 65, member A [Source:HGNC Symbol;Acc:25836]
ENSTRUG00000002845	2.56422	myoferlin [Source:HGNC Symbol;Acc:3656]
ENSTRUG00000005541	2.56661	EPS8-like 2 [Source:HGNC Symbol;Acc:21296]
ENSTRUG00000015933	2.56867	popeye domain containing 2 [Source:HGNC Symbol;Acc:17648]
ENSTRUG00000015911	2.56931	LATS, large tumor suppressor, homolog 2 (Drosophila) [Source:HGNC Symbol;Acc:6515]
ENSTRUG00000008302	2.57257	formin-like 2 [Source:HGNC Symbol;Acc:18267]
ENSTRUG00000008134	2.57457	otolin 1 [Source:HGNC Symbol;Acc:34071]
ENSTRUG00000010867	2.57457	stanniocalcin 2 [Source:RefSeq peptide;Acc:NP_001072057]
ENSTRUG00000017007	2.57457	guanylate cyclase 2C (heat stable enterotoxin receptor) [Source:HGNC Symbol;Acc:4688]
ENSTRUG00000015797	2.57914	twist 1a [Source:RefSeq peptide;Acc:NP_001098069]
ENSTRUG00000010943	2.58072	meteorin, glial cell differentiation regulator-like [Source:HGNC Symbol;Acc:27584]
ENSTRUG00000000783	2.58106	cyclin A1 [Source:HGNC Symbol;Acc:1577]
ENSTRUG00000014409	2.58106	integrin, alpha 11 [Source:HGNC Symbol;Acc:6136]
ENSTRUG00000007152	2.58279	poliovirus receptor-related 3 [Source:HGNC Symbol;Acc:17664]
ENSTRUG00000011166	2.58279	stathmin 1 [Source:HGNC Symbol;Acc:6510]
ENSTRUG00000012302	2.58546	chloride channel, voltage-sensitive 2 [Source:HGNC Symbol;Acc:2020]
ENSTRUG00000017298	2.58601	pleckstrin homology domain containing, family A member 7 [Source:HGNC Symbol;Acc:27049]
ENSTRUG00000006499	2.58655	adducin 3 (gamma) [Source:HGNC Symbol;Acc:245]
ENSTRUG00000002708	2.58824	breakpoint cluster region [Source:HGNC Symbol;Acc:1014]
ENSTRUG00000014554	2.58824	zinc finger homeobox 2 [Source:HGNC Symbol;Acc:20152]
ENSTRUG00000004978	2.59584	zinc finger protein 618 [Source:HGNC Symbol;Acc:29416]
ENSTRUG00000011885	2.59584	zinc finger, RAN-binding domain containing 3 [Source:HGNC Symbol;Acc:25249]
ENSTRUG00000002147	2.60256	neuropilin 1 [Source:HGNC Symbol;Acc:8004]
ENSTRUG00000015537	2.60282	gametocyte specific factor 1 [Source:HGNC Symbol;Acc:26565]
ENSTRUG00000018581	2.60667	purine-rich element binding protein B [Source:HGNC Symbol;Acc:9702]
ENSTRUG00000013514	2.60822	CREB3 regulatory factor [Source:HGNC Symbol;Acc:24050]
ENSTRUG00000007662	2.60851	DIP2 disco-interacting protein 2 homolog B (Drosophila) [Source:HGNC Symbol;Acc:29284]
ENSTRUG00000013185	2.61298	mitogen-activated protein kinase kinase kinase kinase 2 [Source:HGNC Symbol;Acc:6864]
ENSTRUG00000009592	2.61521	glucoside xylosyltransferase 2 [Source:HGNC Symbol;Acc:33383]
ENSTRUG00000009994	2.61521	phytanoyl-CoA 2-hydroxylase [Source:HGNC Symbol;Acc:8940]
ENSTRUG00000011186	2.61521	bicaudal D homolog 1 (Drosophila) [Source:HGNC Symbol;Acc:1049]
ENSTRUG00000002552	2.6373	lipoprotein lipase [Source:HGNC Symbol;Acc:6677]
ENSTRUG00000017114	2.64025	met proto-oncogene [Source:RefSeq peptide;Acc:NP_001163830]
ENSTRUG00000013702	2.64168	insulin-like growth factor binding protein 2, 36kDa [Source:HGNC Symbol;Acc:5471]
ENSTRUG00000001804	2.64692	runt-related transcription factor 1; translocated to, 1 (cyclin D-related) [Source:HGNC Symbol;Acc:1535]
ENSTRUG00000003809	2.64692	HNF1 homeobox B [Source:HGNC Symbol;Acc:11630]
ENSTRUG00000015496	2.64763	chemokine (C-X-C motif) ligand 14 [Source:HGNC Symbol;Acc:10640]
ENSTRUG00000007233	2.64822	potassium voltage-gated channel, shaker-related subfamily, beta member 1 [Source:HGNC Symbol;Acc:6228]
ENSTRUG00000010595	2.65173	notum pectinacetylesterase homolog (Drosophila) [Source:HGNC Symbol;Acc:27106]
ENSTRUG00000004836	2.6571	thrombomodulin [Source:HGNC Symbol;Acc:11784]
ENSTRUG00000017700	2.65798	SPARC related modular calcium binding 2 [Source:HGNC Symbol;Acc:20323]
ENSTRUG00000017248	2.65828	CKLF-like MARVEL transmembrane domain containing 3 [Source:HGNC Symbol;Acc:19174]
ENSTRUG00000013938	2.65952	phosphatase and actin regulator 4 [Source:HGNC Symbol;Acc:25793]
ENSTRUG00000005588	2.6603	UDP-N-acetyl-alpha-D-galactosamine:polypeptide N- acetylgalactosaminyltransferase-like 2 [Source:HGNC Symbol;Acc:21531]
ENSTRUG00000004026	2.66445	C-type lectin domain family 11, member A [Source:HGNC Symbol;Acc:10576]
ENSTRUG00000013228	2.66633	polo-like kinase 2 [Source:HGNC Symbol;Acc:19699]
ENSTRUG00000007038	2.66768	neuroligin 2a [Source:RefSeq peptide;Acc:NP_001166963]
ENSTRUG00000010712	2.66768	teashirt zinc finger homeobox 1 [Source:HGNC Symbol;Acc:10669]
ENSTRUG00000014961	2.66768	glutamate receptor, ionotropic, kainate 1 [Source:HGNC Symbol;Acc:4579]
ENSTRUG00000014007	2.67579	C1q and tumor necrosis factor related protein 7 [Source:HGNC Symbol;Acc:14342]
ENSTRUG00000003393	2.68203	solute carrier family 38, member 4 [Source:HGNC Symbol;Acc:14679]
ENSTRUG00000014098	2.68669	LFNG O-fucosylpeptide 3-beta-N- acetylglucosaminyltransferase [Source:HGNC Symbol;Acc:6560]
ENSTRUG00000017029	2.68814	immunoglobulin-like domain containing receptor 2 [Source:HGNC Symbol;Acc:18131]
ENSTRUG00000006259	2.6904	chemokine (C-X-C motif) ligand 12 [Source:HGNC Symbol;Acc:10672]
ENSTRUG00000005063	2.69321	sex comb on midleg-like 4 (Drosophila) [Source:HGNC Symbol;Acc:21397]
ENSTRUG00000005135	2.69321	NPC1 (Niemann-Pick disease, type C1, gene)-like 1 [Source:HGNC Symbol;Acc:7898]
ENSTRUG00000010238	2.69321	calmodulin regulated spectrin-associated protein family, member 2 [Source:HGNC Symbol;Acc:29188]
ENSTRUG00000018344	2.69321	Corticotropin releasing hormone-binding protein [Source:UniProtKB/TrEMBL;Acc:Q24JN9]
ENSTRUG00000016582	2.70344	myoferlin [Source:HGNC Symbol;Acc:3656]
ENSTRUG00000014770	2.70515	protein tyrosine phosphatase, receptor type, A [Source:HGNC Symbol;Acc:9664]
ENSTRUG00000004844	2.70798	collagen, type XVIII, alpha 1 [Source:HGNC Symbol;Acc:2195]
ENSTRUG00000011827	2.70832	SH3-domain GRB2-like (endophilin) interacting protein 1 [Source:HGNC Symbol;Acc:25412]
ENSTRUG00000011676	2.71377	alanine--glyoxylate aminotransferase 2 [Source:HGNC Symbol;Acc:14412]
ENSTRUG00000003523	2.7183	angiopoietin 1 [Source:HGNC Symbol;Acc:484]
ENSTRUG00000009746	2.7183	zinc finger protein 385D [Source:HGNC Symbol;Acc:26191]
ENSTRUG00000011773	2.72137	tropomyosin2 [Source:RefSeq peptide;Acc:NP_001027910]
ENSTRUG00000016047	2.7239	microtubule-associated protein 1S [Source:HGNC Symbol;Acc:15715]
ENSTRUG00000010516	2.729	family with sequence similarity 176, member B [Source:HGNC Symbol;Acc:25558]
ENSTRUG00000005681	2.73069	gamma-aminobutyric acid (GABA) A receptor, rho 2 [Source:HGNC Symbol;Acc:4091]
ENSTRUG00000015459	2.73069	insulin-like growth factor 1 receptor [Source:HGNC Symbol;Acc:5465]
ENSTRUG00000015368	2.73245	ureidopropionase, beta [Source:HGNC Symbol;Acc:16297]
ENSTRUG00000013977	2.73417	v-myc myelocytomatosis viral oncogene homolog 1, lung carcinoma derived (avian) [Source:HGNC Symbol;Acc:7555]
ENSTRUG00000004775	2.73806	reggie protein 2a [Source:RefSeq peptide;Acc:NP_001092130]
ENSTRUG00000006502	2.74645	Alpha2 a1 adrenergic receptor [Source:UniProtKB/TrEMBL;Acc:Q8JG07]
ENSTRUG00000009855	2.74785	cadherin 5, type 2 (vascular endothelium) [Source:HGNC Symbol;Acc:1764]
ENSTRUG00000009433	2.75144	osteoglycin [Source:HGNC Symbol;Acc:8126]
ENSTRUG00000004593	2.75341	lysophosphatidic acid receptor 1 [Source:HGNC Symbol;Acc:3166]
ENSTRUG00000010147	2.75379	CUGBP, Elav-like family member 2 [Source:HGNC Symbol;Acc:2550]
ENSTRUG00000013994	2.75514	sema domain, immunoglobulin domain (Ig), short basic domain, secreted, (semaphorin) 3A [Source:HGNC Symbol;Acc:10723]
ENSTRUG00000013467	2.76049	protocadherin 18 [Source:HGNC Symbol;Acc:14268]
ENSTRUG00000005515	2.76092	cerebellar degeneration-related protein 2-like [Source:HGNC Symbol;Acc:29999]
ENSTRUG00000005173	2.76196	insulin-like growth factor 1 receptor [Source:HGNC Symbol;Acc:5465]
ENSTRUG00000003932	2.76721	regulator of G-protein signaling 11 [Source:HGNC Symbol;Acc:9993]
ENSTRUG00000004399	2.76721	growth differentiation factor 6 [Source:HGNC Symbol;Acc:4221]
ENSTRUG00000005679	2.76721	ISL LIM homeobox 2 [Source:HGNC Symbol;Acc:18524]
ENSTRUG00000009980	2.76721	doublecortin domain containing 2B [Source:HGNC Symbol;Acc:32576]
ENSTRUG00000010843	2.76721	myosin XVIIIA [Source:HGNC Symbol;Acc:31104]
ENSTRUG00000013527	2.76721	MICAL-like 2 [Source:HGNC Symbol;Acc:29672]
ENSTRUG00000015017	2.76721	gap junction protein, alpha 4, 37kDa [Source:HGNC Symbol;Acc:4278]
ENSTRUG00000011176	2.77133	thrombospondin, type I, domain containing 1 [Source:HGNC Symbol;Acc:17754]
ENSTRUG00000014793	2.77603	myosin IC [Source:HGNC Symbol;Acc:7597]
ENSTRUG00000006350	2.77645	Rho-related BTB domain containing 1 [Source:HGNC Symbol;Acc:18738]
ENSTRUG00000017112	2.78182	caveolin-1 [Source:RefSeq peptide;Acc:NP_001163827]
ENSTRUG00000014772	2.7879	PR domain containing 16 [Source:HGNC Symbol;Acc:14000]
ENSTRUG00000010608	2.78869	potassium channel tetramerisation domain containing 12 [Source:HGNC Symbol;Acc:14678]
ENSTRUG00000008691	2.79405	hydroxy-delta-5-steroid dehydrogenase, 3 beta- and steroid delta-isomerase 7 [Source:HGNC Symbol;Acc:18324]
ENSTRUG00000009969	2.79453	neuroblastoma, suppression of tumorigenicity 1 [Source:HGNC Symbol;Acc:7650]
ENSTRUG00000010089	2.80013	RNA binding motif protein 24 [Source:HGNC Symbol;Acc:21539]
ENSTRUG00000011286	2.80188	dachshund homolog 1 (Drosophila) [Source:HGNC Symbol;Acc:2663]
ENSTRUG00000001689	2.80283	prokineticin 1 [Source:HGNC Symbol;Acc:18454]
ENSTRUG00000004030	2.80283	reticulon 4 receptor-like 1 [Source:HGNC Symbol;Acc:21329]
ENSTRUG00000007525	2.80283	angiopoietin-like 4 [Source:HGNC Symbol;Acc:16039]
ENSTRUG00000015021	2.80283	hyaluronan synthase 1 [Source:HGNC Symbol;Acc:4818]
ENSTRUG00000006249	2.80393	agrin [Source:HGNC Symbol;Acc:329]
ENSTRUG00000004021	2.81452	phosphatidylinositol-4,5-bisphosphate 3-kinase, catalytic subunit alpha [Source:HGNC Symbol;Acc:8975]
ENSTRUG00000004025	2.81452	synaptophysin [Source:HGNC Symbol;Acc:11506]
ENSTRUG00000004863	2.81452	steroidogenic acute regulatory protein [Source:HGNC Symbol;Acc:11359]
ENSTRUG00000002894	2.8376	warm-temperature-acclimation-related-65kDa- protein-like-protein [Source:RefSeq peptide;Acc:NP_001027761]
ENSTRUG00000007294	2.8376	sortilin-related VPS10 domain containing receptor 1 [Source:HGNC Symbol;Acc:16697]
ENSTRUG00000015523	2.8376	olfactomedin 4 [Source:HGNC Symbol;Acc:17190]
ENSTRUG00000017624	2.8376	cysteine-rich secretory protein LCCL domain containing 2 [Source:HGNC Symbol;Acc:25248]
ENSTRUG00000009053	2.83857	sarcoglycan, alpha (50kDa dystrophin-associated glycoprotein) [Source:HGNC Symbol;Acc:10805]
ENSTRUG00000016183	2.85111	chromosome 1 open reading frame 106 [Source:HGNC Symbol;Acc:25599]
ENSTRUG00000007739	2.85128	RNA binding protein, fox-1 homolog (C. elegans) 2 [Source:HGNC Symbol;Acc:9906]
ENSTRUG00000013005	2.86675	growth hormone receptor [Source:HGNC Symbol;Acc:4263]
ENSTRUG00000013404	2.87046	complement component 6 [Source:HGNC Symbol;Acc:1339]
ENSTRUG00000002593	2.87155	pleiomorphic adenoma gene-like 2 [Source:HGNC Symbol;Acc:9047]
ENSTRUG00000009982	2.87527	hepatocyte nuclear factor 4, alpha [Source:HGNC Symbol;Acc:5024]
ENSTRUG00000003110	2.88022	receptor tyrosine kinase-like orphan receptor 1 [Source:HGNC Symbol;Acc:10256]
ENSTRUG00000009726	2.88098	insulin receptor substrate 4 [Source:HGNC Symbol;Acc:6128]
ENSTRUG00000005352	2.88269	phosphoprotein enriched in astrocytes 15 [Source:HGNC Symbol;Acc:8822]
[truncated: 802 more rows]
