# Supplementary material for: Transciptome Analysis of the Gill and Swimbladder of Takifugu rubripes by RNA-Seq
Source: PLoS One. 2014 Jan 16;9(1):e85505. doi: 10.1371/journal.pone.0085505 (PMC3894188; doi:10.1371/journal.pone.0085505)
Supplement: Table S4 — The enriched immune-related genes in gill and their KEGG categories. (XLS) [file pone.0085505.s004.xls]

## Sheet: Sheet1
Table S4 The enriched immune-related genes in gill and their KEGG categories
Pathway	Gene ID	Gene symbol	Gene name
Toll-like receptor signaling pathway
	ENSTRUG00000009990	TLR1;	toll-like receptor 1
	ENSTRUG00000006193	TLR22;	toll-like receptor 22
	ENSTRUG00000010193	PIK3C;	phosphatidylinositol-4,5-bisphosphate 3-kinase
	ENSTRUG00000018228	PIK3R;	phosphoinositide-3-kinase, regulatory subunit
	ENSTRUG00000007154	TIRAP;	toll-interleukin 1 receptor (TIR) domain-containing adaptor protein
	ENSTRUG00000009617	CASP8;	caspase 8
	ENSTRUG00000012367	MAP3K7IP1, TAB1;	TAK1-binding protein 1
	ENSTRUG00000002916	MAP2K6, MKK6;	mitogen-activated protein kinase kinase 6
	ENSTRUG00000005120	P38;	p38 MAP kinase
	ENSTRUG00000010431	FOS;	proto-oncogene protein c-fos
	ENSTRUG00000016002	IL1B;	interleukin 1 beta
	ENSTRUG00000009097	IL12B;	interleukin 12B
	ENSTRUG00000006788	IL8	interleukin 8
	ENSTRUG00000007898	TNFRSF5, CD40;	tumor necrosis factor receptor superfamily member 5
Intestinal immune network for IgA production
	ENSTRUG00000001891	TRBV;	T-cell receptor beta chain V region
	ENSTRUG00000004261	IL10, CSIF;	interleukin 10
	ENSTRUG00000003480	IGH;	immunoglobulin heavy chain
	ENSTRUG00000007898	TNFRSF5, CD40;	tumor necrosis factor receptor superfamily member 5
	ENSTRUG00000005383	CCR9;	C-C chemokine receptor type 9
	ENSTRUG00000009000	CXCR4;	C-X-C chemokine receptor type 4
	ENSTRUG00000011323	CCL25;	C-C motif chemokine 25
	ENSTRUG00000006385	TNFRSF3, LTBR;	lymphotoxin beta receptor TNFR superfamily member 3
	ENSTRUG00000013746	IL15;	interleukin 15
Chemokine signaling pathway
	ENSTRUG00000006788	IL8, CXCL8;	interleukin 8
	ENSTRUG00000011323	CCL25;	C-C motif chemokine 25
	ENSTRUG00000014472	IL8RB, CXCR2;	interleukin 8 receptor beta
	ENSTRUG00000009000	CXCR4;	C-X-C chemokine receptor type 4
	ENSTRUG00000012394	XCR1;	XC chemokine receptor 1
	ENSTRUG00000005295	CCR6;	C-C chemokine receptor type 6
	ENSTRUG00000005383	CCR9;	C-C chemokine receptor type 9
	ENSTRUG00000010075	CCR4;	C-C chemokine receptor type 4
	ENSTRUG00000006891	CCR7;	C-C chemokine receptor type 7
	ENSTRUG00000008949	JAK2;	Janus kinase 2
	ENSTRUG00000010193	PIK3C;	phosphatidylinositol-4,5-bisphosphate 3-kinase
	ENSTRUG00000012912	RAC2;	Ras-related C3 botulinum toxin substrate 2
	ENSTRUG00000004976	PAK1;	p21-activated kinase 1
	ENSTRUG00000002885	PARD3;	partitioning defective protein 3
	ENSTRUG00000001036	GRK6;	G protein-coupled receptor kinase
