# Supplementary material for: Transciptome Analysis of the Gill and Swimbladder of Takifugu rubripes by RNA-Seq
Source: PLoS One. 2014 Jan 16;9(1):e85505. doi: 10.1371/journal.pone.0085505 (PMC3894188; doi:10.1371/journal.pone.0085505)
Supplement: Table S5 — The enriched genes in swimbladder and their KEGG categories. (XLS) [file pone.0085505.s005.xls]

## Sheet: Sheet1
Table S5 The enriched genes in swimbladder and their KEGG categories
Pathway	Gene ID	Gene symbol	Gene name
Wnt signaling pathway
	ENSTRUG00000003640	WNT6;	wingless-type MMTV integration site family, member 6
	ENSTRUG00000016453	WNT7B;	wingless-type MMTV integration site family, member 7B
	ENSTRUG00000014200	SFRP4;	secreted frizzled-related protein 4
	ENSTRUG00000014647	FZD5	frizzled family receptor 5
	ENSTRUG00000013156	AXIN1	axin 1
	ENSTRUG00000012549	TCF7L2;	TCF7L2; transcription factor 7-like 2
	ENSTRUG00000007618	SOX17;	transcription factor SOX17 (SOX group F)
	ENSTRUG00000003698	VANGL;	vang-like 1
	ENSTRUG00000008566	PRICKLE;	prickle
	ENSTRUG00000004886	DAAM;	dishevelled associated activator of morphogenesis
	ENSTRUG00000004543	RAC3;	Ras-related C3 botulinum toxin substrate 3
	ENSTRUG00000011018	NFATC1,	nuclear factor of activated T-cells, cytoplasmic 1
Hedgehog signaling pathway
	ENSTRUG00000012233	HH;	hedgehog
	ENSTRUG00000003640	WNT6;	wingless-type MMTV integration site family, member 6
	ENSTRUG00000016453	WNT7B;	wingless-type MMTV integration site family, member 7B
	ENSTRUG00000017911	LRP2;	low density lipoprotein-related protein 2
ECM-receptor interaction
	ENSTRUG00000018538	COL5A;	collagen, type V, alpha
	ENSTRUG00000004794	COL6A;	collagen, type VI, alpha
	ENSTRUG00000005418	LAMA4;	laminin, alpha 4
	ENSTRUG00000017033	RELN;	reelin
	ENSTRUG00000011176	THBS1;	thrombospondin 1
	ENSTRUG00000017137	FN1;	fibronectin 1
	ENSTRUG00000002244	VTN;	vitronectin
	ENSTRUG00000002762	AGRN;	agrin
	ENSTRUG00000004815	HSPG2;	heparan sulfate proteoglycan 2 (perlecan)
	ENSTRUG00000014409	ITGA11;	integrin alpha 11
Adherens junction
	ENSTRUG00000017102	PVRL1;	poliovirus receptor-related protein 1
	ENSTRUG00000007152	PVRL3;	poliovirus receptor-related protein 3
	ENSTRUG00000002389	PARD3;	partitioning defective protein 3
	ENSTRUG00000017356	FARP2, FRG;	FERM, RhoGEF and pleckstrin domain protein 2
	ENSTRUG00000004543	RAC3;	Ras-related C3 botulinum toxin substrate 3
	ENSTRUG00000004737	ACTN;	actinin alpha
	ENSTRUG00000005158	PTPRM;	receptor-type tyrosine-protein phosphatase M
	ENSTRUG00000004937	PTPRB, PTPB;	receptor-type tyrosine-protein phosphatase beta
	ENSTRUG00000012549	TCF7L2;	transcription factor 7-like 2
	ENSTRUG00000015459	IGF1R;	insulin-like growth factor 1 receptor
	ENSTRUG00000017114	MET, HGFR;	proto-oncogene tyrosine-protein kinase Met
	ENSTRUG00000014739	FYN;	tyrosine-protein kinase Fyn
Tight junction
	ENSTRUG00000015308	CLDN;	claudin
	ENSTRUG00000002389	PARD3;	partitioning defective protein 3
	ENSTRUG00000004772	NPKC;	novel protein kinase C
	ENSTRUG00000005390	CGN;	cingulin
	ENSTRUG00000016554	MYL7;	myosin regulatory light chain 7
	ENSTRUG00000000151	MYH;	myosin heavy chain
	ENSTRUG00000013908	EPB41, 4.1R;	erythrocyte membrane protein band 4.1
	ENSTRUG00000004737	ACTN;	actinin alpha
	ENSTRUG00000005749	EXOC3, SEC6L1;	exocyst complex component 3
	ENSTRUG00000007013	AIP3, WWP3, BAIAP1;	atrophin-1 interacting protein 3
	ENSTRUG00000003633	AKT;	RAC serine/threonine-protein kinase
